# Supplementary material for: Endolysin selectively kills Gardnerella ex vivo in vaginal samples from women with bacterial vaginosis
Source: NPJ Biofilms Microbiomes. 2025 Aug 12;11:161. doi: 10.1038/s41522-025-00764-0 (PMC12344050; doi:10.1038/s41522-025-00764-0)
Supplement: Supplementary file 2 — Supplementary Dataset [file 41522_2025_764_MOESM2_ESM.xlsx]

## Sheet: RAW_Genera
Name	Kingdom	Phylum	Class	Order	Family	Genus	T001	T002	P001	P002	P003	P004	P005	P006	P007	P008	P009	P010	P011	P012	P013	P014	P015	P016	P017	P018	P020	P021	P022	P024	P025	P026	P027	P029	P030	P019	P031	P034	P035	P036	P039	P041	P042	P043	P044	P045	P046	P047	P048
Achromobacter	Bacteria	Proteobacteria	Betaproteobacteria	Burkholderiales	Alcaligenaceae	Achromobacter	0	0	0	0	0	0	0	0	0	0	0	0	0	0	0	0	0	0	0	0	0	0	0	0	0	0	0	0	0	0	0	0.0001	0	0	0	0	0	0	0	0	0	0	0
Actinotignum	Bacteria	Actinobacteria	Actinomycetia	Actinomycetales	Actinomycetaceae	Actinotignum	0	0	0	0	7e-05	0	0	0	0	0	0.00085	0	0	8e-05	0	0	0	0.03103	0	0	0	0	0	0	0	0	0	0	0	0	0	0	0	0	0	0	0	0	0	0	0	0	0
Actinomycetaceae_u_g	Bacteria	Actinobacteria	Actinomycetia	Actinomycetales	Actinomycetaceae	Actinomycetaceae_u_g	0	0	0	0	0	0	0	0	0	0	0	0	0	0	0	0	0	0.001	0	0	0	0	0	0	0	0	0	0	0	0	0	0	0	0	0	0	0	0	0	0	0	0	0
Winkia	Bacteria	Actinobacteria	Actinomycetia	Actinomycetales	Actinomycetaceae	Winkia	0	0	0	0	0.0001	0	0.00136	0	0	0	0	0	0	0	0	0	0	0	0	0	0.00455	0	0	0	0	0	0	0	0	0	0	0	0	0	0	0	0	0	0	0	0	0	0
Actinomyces	Bacteria	Actinobacteria	Actinomycetia	Actinomycetales	Actinomycetaceae	Actinomyces	0	0.0157	0	0	0.00014	0	0	0	0	0	0	0	0	0	0	0	0	0.00066	0	0	0.00937	0	0	0.0001	0	0	0	0.00148	0	0	0	0	0	0	0	0	0	0	0	0	0	0	0.00017
Schaalia	Bacteria	Actinobacteria	Actinomycetia	Actinomycetales	Actinomycetaceae	Schaalia	0	0	0	0	0	0	0	0	0	0	0	0	0	0.00011	0	0	0	0.0008	0	0	0	0	0	0.00385	0	0	0	0	0	0	0	0.00191	0	0	0	0	0	0	0	0	0	0	0
Aerococcus	Bacteria	Firmicutes	Bacilli	Lactobacillales	Aerococcaceae	Aerococcus	0.00713	0	0	0.00956	0	0	0.21079	0.02307	0.08949	0.01571	0.01103	0.00248	0	0.00447	0	0.00048	0	0.02826	0.00152	0.00511	0.0569	0	0.00325	0	0.00707	0	0.02204	0	0.00175	0	0.00177	0.00361	0.00741	0.01081	0.01684	0	0.00954	0	0.00171	0.00256	0.0349	0	0.00048
Alistipes	Bacteria	Bacteroidetes	Bacteroidia	Bacteroidales	Rikenellaceae	Alistipes	9e-05	0.00191	0	0	0	0	0	0	0	0	0	0	0	0	0	0	0	0	0	0	0	0	0	0	0	0	0	0	0	0	0	0	0	0	0	0	0	0	0	0	0	0	0
Alloscardovia	Bacteria	Actinobacteria	Actinomycetia	Bifidobacteriales	Bifidobacteriaceae	Alloscardovia	0	0	0	0	0	0	0.22721	0	0	0	0	0	0	0	0	0	0	0	0	0	0	0	0	7e-05	0	0	0	0	0	0	0	7e-05	0	0	0	0	0	0	0	0	0	0	0
Anaerococcus	Bacteria	Firmicutes	Tissierellia	Tissierellales	Peptoniphilaceae	Anaerococcus	0	0	0	0	0.00073	0	0.03428	0.00385	0	0	0.00862	8e-05	0	0.00138	0	0.00076	0	0.03467	0	0.00346	0	0	0.00053	0.00775	0.0002	0	0.00036	0.00496	0	0	0.00674	0.00024	0	0	0.01014	0	0	0	0.00086	0	0	0.00339	0.0013
Anaerosphaera	Bacteria	Firmicutes	Tissierellia	Tissierellales	Peptoniphilaceae	Anaerosphaera	0	0	0	0	0	0	0	0	0	0	0.00035	0	0	0.00139	0	0.0001	0	0	0	0	0	0	0.0018	0.01213	0	0	0.00048	0	0	0	0	0	0	0	0	0	0	0	0	0.00067	0	0	0.00094
Arcanobacterium	Bacteria	Actinobacteria	Actinomycetia	Actinomycetales	Actinomycetaceae	Arcanobacterium	0	0	0	0	0	0	0	0	0	0	0	0	0	0.001	0	0.00023	0	0	0	0.00079	0	0	0	0	0	0	0	0	0	0	0	0	0	0	0	0	0	0	0.00133	0	0	0	0.00348
Arthrobacter	Bacteria	Actinobacteria	Actinomycetia	Micrococcales	Micrococcaceae	Arthrobacter	0	0	0	0	0	0	0.00102	0	0	0	0	0	0	0	0	0	0	0	0	0	0	0	0	0	0	0	0	0	0	0	0	0	0	0	0	0	0	0	0	0	0	0	0
Atopobium	Bacteria	Actinobacteria	Coriobacteriia	Coriobacteriales	Atopobiaceae	Atopobium	0.00011	0.01682	0	0.00938	0.00092	0	0.03867	0.00023	0	0.00014	0.01816	0.00341	0	0.01052	0	0.00347	0	0	0.00352	0.00693	0.00628	0	0.00025	0.03747	0.01416	0	0.00022	0.00176	0	0	0	0.00015	0	0	0	0	0	0	0.00317	0.00761	0	0	0.00022
Lancefieldella	Bacteria	Actinobacteria	Coriobacteriia	Coriobacteriales	Atopobiaceae	Lancefieldella	0	0.01641	0	0	0.00121	0	0.03634	0	0	0	0	0	0	0	0	0	0	0	0	0	0.00576	0	0	0.00313	0	0	0	0	0	0	0	0	0	0	0	0	0	0	0	0	0	0	0
Fannyhessea	Bacteria	Actinobacteria	Actinomycetia	Actinomycetales	Actinomycetaceae	Fannyhessea	0.05081	0	0	0.09526	0	0	0	0.2175	0.30032	0.01539	0.24057	0.17745	0	0.16128	0.16521	0.06727	0	0.29094	0.21294	0.11997	0.09517	0	0.05681	0.00948	0.41322	0	0.2993	0.22407	0.19808	0	0.00924	0.01725	0.28062	0.0183	0.12715	0	0.08025	0.00112	0.17928	0.03441	0.06406	0.0043	0.30643
Bacillus	Bacteria	Firmicutes	Bacilli	Bacillales	Bacillaceae	Bacillus	0	0	0	0	0	0	0	0	0	0	0	0	0	4e-05	0	4e-05	5e-05	0	0	0	0	0	0	0	0	0	0	0	0	0	0	0	0	0	0	0	0	0	0	0	0	0	0
Bacteroidales_u_g	Bacteria	Bacteroidetes	Bacteroidia	Bacteroidales	Bacteroidales_u_f	Bacteroidales_u_g	0	0	0	0.00568	5e-05	0	0	0.00013	0	0	0.00303	0.00017	0	0.00228	0	0.01696	0	0	0	0	0	0	0	0.0972	0.00128	0	0.00232	0	0	0	0.00038	0	0	0	0	0	0	0	0.02383	0.08229	0	0	0.0338
Bacteroides	Bacteria	Bacteroidetes	Bacteroidia	Bacteroidales	Bacteroidaceae	Bacteroides	0.00021	0.00426	0	0	0	0	0	0	0	0	0	0	0	0	0	0	0	0.00398	0	0	0	0	0	0	0	0	0	0	0	0	0	0.00015	0	0	0	0	0	0	0	0	0	0	0
Ezakiella	Bacteria	Firmicutes	Tissierellia	Tissierellia_u_o	Tissierellia_u_f	Ezakiella	0	0	0	0	0	0	0	0	0	0	0	0	0	0.00073	0	0	0	0	0	0	0	0	0	0.00434	0	0	0	0	0	0	0	0	0	0	0	0	0	0	0	0	0	0	0
Bifidobacterium	Bacteria	Actinobacteria	Actinomycetia	Bifidobacteriales	Bifidobacteriaceae	Bifidobacterium	0	0.04819	0.84851	0	6e-05	0	0.2848	0	0	0	0	0	0	0	0	0	0	0	0	0	0.00102	0	0	0.00076	0	0	0.00108	0.00233	0.00276	0.99904	0	0	0	0	0	0	0	0	0	0	0	0	0.00373
Blautia	Bacteria	Firmicutes	Clostridia	Clostridiales	Lachnospiraceae	Blautia	0	0.00259	0	0	0	0	0	0	0	0	0	0	0	0	0	0	0	0	0	0	0	0	0	0	0	0	0	0	0	0	0	0	0	0	0	0	0	0	0	0	0	0	0
Campylobacter	Bacteria	Proteobacteria	Epsilonproteobacteria	Campylobacterales	Campylobacteraceae	Campylobacter	0	0	0	0	0	0	0	0	0	0	0	0	0	0.0003	0	0	0	0.00679	0	0	0	0	0.00027	0.00427	0	0	0	0	0	0	0	0.00174	0	0	0	0	0	0	0	0	0	0	0
Catonella	Bacteria	Firmicutes	Clostridia	Clostridiales	Lachnospiraceae	Catonella	0	0	0	0	0	0	0	0	0	0	0	0	0	0	0	0	0	0	0	0	0	0	0	0.00016	0	0	0	0	0	0	0	0	0	0	0	0	0	0	0	0	0	0	0
Fenollaria	Bacteria	Firmicutes	Clostridia	Clostridiales	Clostridiales_u_f	Fenollaria	0	0	0	0	0	0	0	0	0	0	0.00035	0	0	0.00156	0	0.0001	0	0	0	0	0	0	0.00175	0.0113	0	0	0	0	0	0	0	0	0	0	0	0	0	0	0	0.00071	0	0	0.00095
Levyella	Bacteria	Firmicutes	Clostridia	Clostridiales	Clostridiales_u_f	Levyella	0	0	0	0	0	0	0	0	0	0	0	0	0	0.0004	0	0	0	0	0	0	0	0	0	0.0009	0	0	0	0	0	0	0	0	0	0	0	0	0	0	0	0	0	0	0
Clostridiales_u_g	Bacteria	Firmicutes	Clostridia	Clostridiales	Clostridiales_u_f	Clostridiales_u_g	0.0003	0	0	0.00337	3e-05	0	0	0.01361	0	0	0.03083	0.00017	0	0.00055	0	0	0	0	0.00073	0.0003	0	0	0	0.10014	0.02867	0	0.00053	0	0	0	0	0	0	0	0	0	0	0	0	0.00125	0	0	0
Clostridiales Family XIII. Incertae Sedis_u_g	Bacteria	Firmicutes	Clostridia	Clostridiales	Clostridiales Family XIII. Incertae Sedis	Clostridiales Family XIII. Incertae Sedis_u_g	0	0	0	0	0	0	0	0	0	0	0	0	0	4e-05	0	0	0	0	0	0	0	0	0	0	0	0	0	0	0	0	0	0	0	0	0	0	0	0	0	0	0	0	0
Tissierellia_u_g	Bacteria	Firmicutes	Tissierellia	Tissierellia_u_o	Tissierellia_u_f	Tissierellia_u_g	0.00184	0	0	0.00257	0	0	0	0	0	0.00108	0.01031	0.00329	0	0.00187	0	0.00393	0	0	0.00381	0.00339	0	0	0.00445	0.00451	0	0	0	0	0.00218	0	0.0009	0.00021	0	0	0	0	0	0	0.0011	0.0043	0.00059	0	0.00115
Mageeibacillus	Bacteria	Firmicutes	Clostridia	Clostridiales	Hungateiclostridiaceae	Mageeibacillus	0.00682	0	0	0.0198	0	0	0	0.01937	0	0	0	0.00738	0	0.01946	0	0.04717	0	0	0.00071	0.01806	0	0	0	0	0	0	0.00704	0	0	0	0.00016	0.0001	0	0	0	0	0	0	0.00756	0.02304	0	0	0.00011
Coriobacteriaceae_u_g	Bacteria	Actinobacteria	Coriobacteriia	Coriobacteriales	Coriobacteriaceae	Coriobacteriaceae_u_g	0	0	0	0	0	0	0	0	0	0	0	0	0	0	0	0	0	0	0	0	0	0	0	0.00071	0	0	0	0	0	0	0	0	0	0	0	0	0	0	0	0	0	0	0
Dialister	Bacteria	Firmicutes	Negativicutes	Veillonellales	Veillonellaceae	Dialister	0.0019	0.02324	0	0.00285	0.00878	0	0.00704	0.0017	0.00337	0.00057	0.00308	0.0015	0	0.00267	0.00176	0.00193	0.00024	0.00347	0.00462	0.00272	0.0228	0	0.00393	0.00362	0.00581	0	0.00352	0.00506	0.00453	0	0.00219	0.00031	0.00208	0	0.00685	0.00101	0.00217	0	0.00516	0.00403	0.00302	0	0.00375
Dorea	Bacteria	Firmicutes	Clostridia	Clostridiales	Lachnospiraceae	Dorea	0	0.00062	0	0	0	0	0	0	0	0	0	0	0	0	0	0	0	0	0	0	0	0	0	0	0	0	0	0	0	0	0	0	0	0	0	0	0	0	0	0	0	0	0
Eggerthia	Bacteria	Firmicutes	Erysipelotrichia	Erysipelotrichales	Coprobacillaceae	Eggerthia	0	0	0	0	0	0	0	0	0	0	0	0	0	0	0	0	0	0	0	0	0	0	0	5e-05	0	0	0	0	0	0	0	0	0	0	0	0	0	0	0	0	0	0	0
Enterobacter	Bacteria	Proteobacteria	Gammaproteobacteria	Enterobacterales	Enterobacteriaceae	Enterobacter	0	0	0	0	0	0	0	0	0	0	0	0	0	0	0	0	0	0	0	0	0	0	0	0	0	0	0	0	0	0	0	0.00011	0	0	0	0	0	0	0	0	0	0	0
Enterococcus	Bacteria	Firmicutes	Bacilli	Lactobacillales	Enterococcaceae	Enterococcus	0	0	0	0	0	0	0	0	0	0	0	0	0	0	0	0	0	0	0	0	0	0	0	0	0	0	0	0	0	0	0	0.00206	0	0	0	0	0	0	0	0	0	0	0
Escherichia	Bacteria	Proteobacteria	Gammaproteobacteria	Enterobacterales	Enterobacteriaceae	Escherichia	0	0	0	0	0	0	0	0	0	0	0	0	0	0	0	0	0	0.0042	0	0	0	0	0	0	0	0	0	0	0	0	0	0.6364	0.09187	0	0	0	0	0	0	0	0	0	0
Anaerobutyricum	Bacteria	Firmicutes	Clostridia	Clostridiales	Lachnospiraceae	Anaerobutyricum	0	0.0004	0	0	0	0	0	0	0	0	0	0	0	0	0	0	0	0	0	0	0	0	0	0	0	0	0	0	0	0	0	0	0	0	0	0	0	0	0	0	0	0	0
Facklamia	Bacteria	Firmicutes	Bacilli	Lactobacillales	Aerococcaceae	Facklamia	0	0	0	0	0	0	0	0	0	0	0	0	0	0.00012	0	0	0	0	0	0	0	0	0	0	0	0	0	0	0	0	0	0	0	0	0	0	0	0	0	0	0	0	0
Faecalibacterium	Bacteria	Firmicutes	Clostridia	Clostridiales	Ruminococcaceae	Faecalibacterium	0.00025	0.00411	0	0	0	0	0	0	0	0	0	0	0	0	0	0	0	0	0	0	0	0	0	0	0	0	0	0	0	0	0	0	0	0	0	0	0	0	0	0	0	0	0
Finegoldia	Bacteria	Firmicutes	Tissierellia	Tissierellales	Peptoniphilaceae	Finegoldia	0	0	0	0	0.00097	0	0	0	0	0	0	0	0	0.00035	0	0	0	0.00128	0	0	0.00068	0	0	0.0001	0	0	0	0	0	0	0	0	0	0	0	0	0	0	0	0	0	0	0
Fusobacterium	Bacteria	Fusobacteria	Fusobacteriia	Fusobacteriales	Fusobacteriaceae	Fusobacterium	0	0	0	0	0	0	0	0	0	0	0	0	0	0	0	0	0	0	0	0	0	0	0	0.00032	0	0	0	0	0	0	0	8e-05	0	0	0	0	0	0	0	0	0	0	0.00221
Gardnerella	Bacteria	Actinobacteria	Actinomycetia	Bifidobacteriales	Bifidobacteriaceae	Gardnerella	0.81491	0.82569	0	0.66626	0.59231	0.99461	0	0.53306	0.60681	0.82049	0.38543	0.6968	0.91597	0.40571	0.76554	0.46811	0.41255	0.21141	0.14975	0.48241	0.38551	0	0.09369	0.0186	0.12864	0.04117	0.55614	0.74382	0.49082	0	0.27632	0.21035	0.11462	0.25387	0.39008	0.85942	0.69775	0.17112	0.5266	0.18156	0.71318	0.09389	0.01446
Gemella	Bacteria	Firmicutes	Bacilli	Bacillales	Bacillales_u_f	Gemella	0.00067	0	0	0.00096	5e-05	0	0	0.00095	0	0.00018	0.00451	0.00153	0	0.0011	0	0.00052	0	0	0.00137	0.00193	0	0	0	0.00187	0.00135	0	0	0	0	0	0	0	0	0	0	0	0	0	0.00101	0.00196	0	0	0
Jonquetella	Bacteria	Synergistetes	Synergistia	Synergistales	Synergistaceae	Jonquetella	0	0	0	0	0	0	0	0	0	0	0.00015	0	0	0	0	0	0	0	0	0	0	0	0	0	0	0	0.00336	0	0	0	0	0	0	0	0	0	0	0	0	0	0	0	0
Limosilactobacillus	Bacteria	Firmicutes	Bacilli	Lactobacillales	Lactobacillaceae	Limosilactobacillus	0	0	0	0	0.00022	0	0	0	0	0	0	0	0	0	0	0	0.00102	0	0	0	0.00093	0	0	0	0	0	0	0	0	0	0	0	0	0	0	0	0	0	0	0	0	0	0
Lactobacillus	Bacteria	Firmicutes	Bacilli	Lactobacillales	Lactobacillaceae	Lactobacillus	0.00341	0.00771	0	0.03383	0.32407	0	0.07156	0.01762	0	0.11046	0.00175	0.01745	0.08337	0.03794	0.04951	0.07134	0.58595	0.10914	0.00847	0.09098	0.27097	0	0.01182	0.01884	0.09317	0.95883	0	0	0.02611	0	0.00516	0.04598	0.3429	0.68646	0.00242	0.1354	0	0.80223	0.00471	0.00408	0.04417	0.5347	0.01682
Lacticaseibacillus	Bacteria	Firmicutes	Bacilli	Lactobacillales	Lactobacillaceae	Lacticaseibacillus	0	0	0.11109	0	0	0	0	0	0	0	0	0	0	0	0	0	0	0	0	0	0	0	0	0	0	0	0	0	0	0	0	0	0	0	0	0	0	0	0	0	0	0.27262	0
Ligilactobacillus	Bacteria	Firmicutes	Bacilli	Lactobacillales	Lactobacillaceae	Ligilactobacillus	0	0	0	0	0	0	0	0	0	0	0	0	0	0	0	0	0	0.00038	0	0	0	0	0	0	0	0	0	0	0	0	0	0	0	0	0	0	0	0	0	0	0	0	0
Veillonellaceae_u_g	Bacteria	Firmicutes	Negativicutes	Veillonellales	Veillonellaceae	Veillonellaceae_u_g	0.01554	0	0	0.02118	0.00816	0	0	0.01941	0	0.01872	0.04657	0.01288	0	0.04867	0.00958	0.04598	0	0.01362	0.07829	0.0621	0.04327	0	0.04807	0.03294	0.05105	0	0.02284	0.0022	0.05816	0	0.28013	0.02399	0.0599	0.01196	0.01202	0	0.10413	0.00848	0.02455	0.10809	0.05059	0.01305	0.05823
Megasphaera	Bacteria	Firmicutes	Negativicutes	Veillonellales	Veillonellaceae	Megasphaera	0.0123	0	0	0.00822	0	0	0	0.01112	0	0.01595	0.02182	0.00438	0	0.01355	0.00841	0.03666	0	0	0.06782	0.055	0	0	0.00076	6e-05	0.03825	0	0.01375	0	0.07555	0	0.16839	0.02383	0.06269	0.01187	0	0	0.06562	0.00953	0.01016	0.06651	0.04758	0.01552	0.04121
Metaprevotella	Bacteria	Bacteroidetes	Bacteroidia	Bacteroidales	Prevotellaceae	Metaprevotella	0.00054	0	0	0.00011	7e-05	0	0	0	0	0	0.00242	0	0	0.00045	0	3e-05	0	0.00087	0	0	0	0	0.00055	0.00048	0.00072	0	0.00028	0	0	0	0.00018	7e-05	0	0	0.00167	0	0	0	0.00035	0.00098	0	0	0
Mobiluncus	Bacteria	Actinobacteria	Actinomycetia	Actinomycetales	Actinomycetaceae	Mobiluncus	0.00159	0	0	0.00894	0	0	0	0.01293	0	0	0.00707	0	0	0.00052	0	0.0661	0	0	0	0.01013	0	0	0	6e-05	0.0005	0	0	0	0.00129	0	0.00017	0	0	0	0	0	0	0	0.00131	0.00133	0	0	0
Mogibacterium	Bacteria	Firmicutes	Clostridia	Clostridiales	Clostridiales Family XIII. Incertae Sedis	Mogibacterium	0	0	0	0	0	0	0	0	0	0	0	0	0	0	0	0.00029	0	0	0	0	0	0	0	0	0	0	0	0	0	0	0	0	0	0	0	0	0	0	0	0	0	0	0
Mycoplasma	Bacteria	Tenericutes	Mollicutes	Mycoplasmatales	Mycoplasmataceae	Mycoplasma	0.00105	0	0	0	0	0	0	0	0	0	0.00026	7e-05	0	0	0	8e-05	0	0	0	0	0	0	0	0	0	0	0	0	0	0	0	0	0	0	0	0	0	0	0.00084	0.00045	0	0	0.00039
Olegusella	Bacteria	Actinobacteria	Coriobacteriia	Coriobacteriales	Coriobacteriaceae	Olegusella	0	0	0	0	0	0	0	0	0	0	0	0	0	0	0	0	0	0	0	0	0	0	0	0.00072	0	0	0	0	0	0	0	0	0	0	0	0	0	0	0	0	0	0	0
Olsenella	Bacteria	Actinobacteria	Coriobacteriia	Coriobacteriales	Atopobiaceae	Olsenella	0	0	0	0	0	0	0	0	0	0	0	0	0	0	0	0	0	0	0	0	0	0	0	0.00036	0	0	0	0	0	0	0	0	0	0	0	0	0	0	0	0	0	0	0
Paraprevotella	Bacteria	Bacteroidetes	Bacteroidia	Bacteroidales	Prevotellaceae	Paraprevotella	0	0.00072	0	0	0	0	0	0	0	0	0	0	0	0	0	0	0	0	0	0	0	0	0	0	0	0	0	0	0	0	0	0	0	0	0	0	0	0	0	0	0	0	0
Parvimonas	Bacteria	Firmicutes	Tissierellia	Tissierellales	Peptoniphilaceae	Parvimonas	0	0	0	0	0.00086	0	0	0.00015	0	0	0	0	0	0.0009	0	0	0	0	0	0	0	0	8e-05	0	0	0	0	0	0	0	0	0	0	0	0	0	0	0	0	0	0	0	0.00261
Peptococcus	Bacteria	Firmicutes	Clostridia	Clostridiales	Peptococcaceae	Peptococcus	0	0	0	0	0	0	0	0	0	0	0	0	0	0.00013	0	0.00106	0	0	0	0	0	0	0.00031	0.00115	0	0	0	0	0	0	0	0	0	0	0	0	0	0	0	0	0	0	0.0012
Peptoniphilaceae_u_g	Bacteria	Firmicutes	Tissierellia	Tissierellales	Peptoniphilaceae	Peptoniphilaceae_u_g	0	0	0	0	0	0	0	0	0	0	0	0	0	0	0	0	0	0	0	0	0	0	0.00013	0	0	0	0	0	0	0	0	0	0	0	0	0	0	0	0	0	0	0	0
Peptoniphilus	Bacteria	Firmicutes	Tissierellia	Tissierellales	Peptoniphilaceae	Peptoniphilus	0.00108	0	0	0.00368	0.00244	0	0	0.0066	0	0	0.00961	0.00169	0	0.00292	0	0.00343	0	0.00863	0	0.00242	0	0	0.00112	0.01177	0.00168	0	0.00021	0	0	0	9e-05	0.00035	0	0	0.0026	0	0	0	0.0063	0.00748	0	0	0.00146
Peptostreptococcaceae_u_g	Bacteria	Firmicutes	Clostridia	Clostridiales	Peptostreptococcaceae	Peptostreptococcaceae_u_g	0	0	0	0	0	0	0	0	0	0	0.00034	0	0	0.00132	0	0.0001	0	0	0	0	0	0	0.00167	0.01111	0	0	0	0	0	0	0	0	0	0	0	0	0	0	0	0.0007	0	0	0.00089
Peptostreptococcus	Bacteria	Firmicutes	Clostridia	Clostridiales	Peptostreptococcaceae	Peptostreptococcus	0	0	0	0	0	0	0	0	0	0	0	0	0	0.0014	0	0.00084	0	0	0	0	0	0	0.00151	0.01466	0.00546	0	0	0	0	0	0.00121	0.01665	0.00289	0	0.0133	0	0	0	0	0	0	0	0.00963
Porphyromonadaceae_u_g	Bacteria	Bacteroidetes	Bacteroidia	Bacteroidales	Porphyromonadaceae	Porphyromonadaceae_u_g	0	0	0	0	0	0	0	0	0	0	0	0	0	9e-05	0	3e-05	0	0	0	0	0	0	0	0.00016	0	0	0	0	0	0	0	0	0	0	0	0	0	0	0	0	0	0	0
Porphyromonas	Bacteria	Bacteroidetes	Bacteroidia	Bacteroidales	Porphyromonadaceae	Porphyromonas	0	0	0	0.0205	3e-05	0	0	0.00248	0	0	0.00412	0.00027	0	0.00902	0	0.05931	0	0.11045	0	0.00063	0.00033	0	0.02	0.05019	0.00196	0	0.00172	0	0	0	0.00427	0.00019	0.00683	0	0	0	0	0	0.00088	0.11021	0	0	0.0203
Prevotella	Bacteria	Bacteroidetes	Bacteroidia	Bacteroidales	Prevotellaceae	Prevotella	0.06791	0.02422	0.00147	0.0739	0.04572	0	0.07239	0.1162	0	0.00024	0.15657	0.06415	0	0.26334	0	0.09159	0	0.09648	0.45049	0.12676	0.0932	1	0.13109	0.50959	0.17554	0	0.06347	0.01433	0.13291	0	0.22931	0.01271	0.02822	0	0.40633	0.00097	0.03742	0	0.17624	0.33411	0.04079	0.05631	0.4614
Cutibacterium	Bacteria	Actinobacteria	Actinomycetia	Propionibacteriales	Propionibacteriaceae	Cutibacterium	0	0	0	0	0	0	0	0	0	0	0	0	0	0	0	0	0	0	0	0	0.00068	0	0	0	0	0	0	0	0	0	0	0	0	0	0	0	0	0	0	0	0	0	0
Propionimicrobium	Bacteria	Actinobacteria	Actinomycetia	Propionibacteriales	Propionibacteriaceae	Propionimicrobium	0	0	0	0	0	0	0	0	0	0	0	0	0	0	0	0	0	0.01527	0	0	0	0	0	0	0	0	0	0	0	0	0	0	0	0	0	0	0	0	0	0	0	0	0
Roseburia	Bacteria	Firmicutes	Clostridia	Clostridiales	Lachnospiraceae	Roseburia	0.00013	0.00563	0	0	0	0	0	0	0	0	0	0	0	0	0	0	0	0	0	0	0	0	0	0	0	0	0	0	0	0	0	0	0	0	0	0	0	0	0	0	0	0	0
Salmonella	Bacteria	Proteobacteria	Gammaproteobacteria	Enterobacterales	Enterobacteriaceae	Salmonella	0	0	0	0	0	0	0	0	0	0	0	0	0	0	0	0	0	0	0	0	0	0	0	0	0	0	0	0	0	0	0	6e-05	0	0	0	0	0	0	0	0	0	0	0
Shigella	Bacteria	Proteobacteria	Gammaproteobacteria	Enterobacterales	Enterobacteriaceae	Shigella	0	0	0	0	0	0	0	0	0	0	0	0	0	0	0	0	0	0	0	0	0	0	0	0	0	0	0	0	0	0	0	0.00072	0	0	0	0	0	0	0	0	0	0	0
Shuttleworthia	Bacteria	Firmicutes	Clostridia	Clostridiales	Lachnospiraceae	Shuttleworthia	0	0	0	0	0	0	0	0	0	0	0	0	0	0	0	0	0	0	0	0	0	0	0	0.00107	0	0	0	0	0	0	0	0	0	0	0	0	0	0	0	0	0	0	0
Slackia	Bacteria	Actinobacteria	Coriobacteriia	Eggerthellales	Eggerthellaceae	Slackia	0	0	0	0	0.01022	0	0	0	0	0	0	0	0	0.00025	0	0.00023	0	0	0	0	0	0	0.00077	0.01368	0	0	0	0	0	0	0	0	0	0	0	0	0	0	0	0	0	0	0.00097
Sneathia	Bacteria	Fusobacteria	Fusobacteriia	Fusobacteriales	Leptotrichiaceae	Sneathia	0.01131	0	0	0.01387	0	0	0	0	0	0.00107	0.03204	0.00477	0	0.0014	0	0.01082	0	0	0.01596	0.0069	0	0	0.38192	0	0.03129	0	0.00098	0	0.00585	0	0.00864	0	0	0	0	0	0.00129	0	0.02308	0.02119	0.00112	0.00621	0.01162
Solobacterium	Bacteria	Firmicutes	Erysipelotrichia	Erysipelotrichales	Erysipelotrichaceae	Solobacterium	0	0	0	0	0.00038	0	0	0	0	0	0	0	0	0	0	0	0	0	0	0	0	0	0.00013	0.00805	0	0	0	0	0	0	0	0	0	0	0	0	0	0	0	0	0	0	0
Staphylococcus	Bacteria	Firmicutes	Bacilli	Bacillales	Staphylococcaceae	Staphylococcus	0	0	0	0	0	0	0	0	0	0	0	0	0	0	0	0	0	0	0	0	0	0	0	0	0	0	0	0	0	0	0	0	0	0	0	0	0	0	0	0	0	0	0
Streptococcus	Bacteria	Firmicutes	Bacilli	Lactobacillales	Streptococcaceae	Streptococcus	0	0.00128	0.02663	0	0.00075	0.00539	0.01348	0	0	0	0.00016	0	0.00065	8e-05	0	0	0	0.00364	0	0	0	0	0	0.00172	0	0	0	0	0	0.00096	0.00475	0.00022	0	0	0	0.00319	0	0	0	0	0	0	0
Sutterella	Bacteria	Proteobacteria	Betaproteobacteria	Burkholderiales	Sutterellaceae	Sutterella	0	0.00049	0	0	0	0	0	0	0	0	0	0	0	0	0	0.00103	0	0	0	0	0	0	0	0	0	0	0	0	0	0	0	0	0	0	0	0	0	0	0	0.00049	0	0	0
Trueperella	Bacteria	Actinobacteria	Actinomycetia	Actinomycetales	Actinomycetaceae	Trueperella	0	0	0	0	0	0	0	0	0	0	0	0	0	0	0	0	0	0.00032	0	0	0	0	0	0	0	0	0	0	0	0	0	0	0	0	0	0	0	0	0	0	0	0	0
Ureaplasma	Bacteria	Tenericutes	Mollicutes	Mycoplasmatales	Mycoplasmataceae	Ureaplasma	8e-05	0	0.0123	8e-05	0.00163	0	0	0	0	0	0	0	0	0.00061	0	0	0.00019	0.0072	0	0	0.00228	0	0.00226	0	0	0	0.00036	0	0	0	0	0.00037	0	0.00674	0.00067	0	0.00184	0.00696	0	0	0	0	0
Urinicoccus	Bacteria	Firmicutes	Tissierellia	Tissierellales	Peptoniphilaceae	Urinicoccus	0	0	0	0	0	0	0	0	0	0	0	0	0	0	0	0	0	0	0	0	0	0	0	0.0001	0	0	0	0	0	0	0	0	0	0	0	0	0	0	0	0	0	0	0
Varibaculum	Bacteria	Actinobacteria	Actinomycetia	Actinomycetales	Actinomycetaceae	Varibaculum	0	0	0	0	0	0	0	0	0	0	0	0	0	0	0	0	0	0.01552	0	0	0	0	0	6e-05	0	0	0	0	0	0	0	0	0	0	0	0	0	0	0	0	0	0	0
Veillonella	Bacteria	Firmicutes	Negativicutes	Veillonellales	Veillonellaceae	Veillonella	0	0	0	0	0	0	0.00105	0	0	0	0	7e-05	0	0	0	0	0	0	0	0	0.00031	0	0.23107	0.00037	0	0	0	0	0	0	0	0	0	0	0.00991	0	0	0.00057	0	0	0	0	0.0001
[truncated: 7 more columns]

## Sheet: RAW_Species
Name	Kingdom	Phylum	Class	Order	Family	Genus	Species	T001	T002	P001	P002	P003	P004	P005	P006	P007	P008	P009	P010	P011	P012	P013	P014	P015	P016	P017	P018	P020	P021	P022	P024	P025	P026	P027	P029	P030	P019	P031	P034	P035	P036	P039	P041	P042	P043	P044	P045	P046	P047
Achromobacter_u_s	Bacteria	Proteobacteria	Betaproteobacteria	Burkholderiales	Alcaligenaceae	Achromobacter	Achromobacter_u_s	0	0	0	0	0	0	0	0	0	0	0	0	0	0	0	0	0	0	0	0	0	0	0	0	0	0	0	0	0	0	0	0.0001	0	0	0	0	0	0	0	0	0	0
Actinotignum schaalii	Bacteria	Actinobacteria	Actinomycetia	Actinomycetales	Actinomycetaceae	Actinotignum	Actinotignum schaalii	0	0	0	0	0	0	0	0	0	0	0.00085	0	0	0	0	0	0	0.0018	0	0	0	0	0	0	0	0	0	0	0	0	0	0	0	0	0	0	0	0	0	0	0	0
Actinomycetaceae_u_s	Bacteria	Actinobacteria	Actinomycetia	Actinomycetales	Actinomycetaceae	Actinomycetaceae_u_g	Actinomycetaceae_u_s	0	0	0	0	0	0	0	0	0	0	0	0	0	0	0	0	0	0.001	0	0	0	0	0	0	0	0	0	0	0	0	0	0	0	0	0	0	0	0	0	0	0	0
Winkia neuii	Bacteria	Actinobacteria	Actinomycetia	Actinomycetales	Actinomycetaceae	Winkia	Winkia neuii	0	0	0	0	0.0001	0	0.00136	0	0	0	0	0	0	0	0	0	0	0	0	0	0.00455	0	0	0	0	0	0	0	0	0	0	0	0	0	0	0	0	0	0	0	0	0
Actinomyces_u_s	Bacteria	Actinobacteria	Actinomycetia	Actinomycetales	Actinomycetaceae	Actinomyces	Actinomyces_u_s	0	0.0157	0	0	0.00014	0	0	0	0	0	0	0	0	0	0	0	0	0.00066	0	0	0.00937	0	0	0	0	0	0	0.00148	0	0	0	0	0	0	0	0	0	0	0	0	0	0
Schaalia turicensis	Bacteria	Actinobacteria	Actinomycetia	Actinomycetales	Actinomycetaceae	Schaalia	Schaalia turicensis	0	0	0	0	0	0	0	0	0	0	0	0	0	0.00011	0	0	0	0.0008	0	0	0	0	0	0.00385	0	0	0	0	0	0	0	0.00191	0	0	0	0	0	0	0	0	0	0
Actinomyces urogenitalis	Bacteria	Actinobacteria	Actinomycetia	Actinomycetales	Actinomycetaceae	Actinomyces	Actinomyces urogenitalis	0	0	0	0	0	0	0	0	0	0	0	0	0	0	0	0	0	0	0	0	0	0	0	0.0001	0	0	0	0	0	0	0	0	0	0	0	0	0	0	0	0	0	0
Actinotignum sanguinis	Bacteria	Actinobacteria	Actinomycetia	Actinomycetales	Actinomycetaceae	Actinotignum	Actinotignum sanguinis	0	0	0	0	7e-05	0	0	0	0	0	0	0	0	8e-05	0	0	0	0	0	0	0	0	0	0	0	0	0	0	0	0	0	0	0	0	0	0	0	0	0	0	0	0
Actinotignum timonense	Bacteria	Actinobacteria	Actinomycetia	Actinomycetales	Actinomycetaceae	Actinotignum	Actinotignum timonense	0	0	0	0	0	0	0	0	0	0	0	0	0	0	0	0	0	0.02923	0	0	0	0	0	0	0	0	0	0	0	0	0	0	0	0	0	0	0	0	0	0	0	0
Aerococcus christensenii	Bacteria	Firmicutes	Bacilli	Lactobacillales	Aerococcaceae	Aerococcus	Aerococcus christensenii	0.00713	0	0	0.00956	0	0	0.21079	0.02307	0.08949	0.01571	0.01103	0.00248	0	0.00447	0	0.00048	0	0.0279	0.00152	0.00511	0.0569	0	0.00325	0	0.00707	0	0.02204	0	0.00175	0	0.00177	0.00361	0.00741	0.01081	0.01684	0	0.00954	0	0.00171	0.00256	0.0349	0
Aerococcus_u_s	Bacteria	Firmicutes	Bacilli	Lactobacillales	Aerococcaceae	Aerococcus	Aerococcus_u_s	0	0	0	0	0	0	0	0	0	0	0	0	0	0	0	0	0	0.00036	0	0	0	0	0	0	0	0	0	0	0	0	0	0	0	0	0	0	0	0	0	0	0	0
Alistipes putredinis	Bacteria	Bacteroidetes	Bacteroidia	Bacteroidales	Rikenellaceae	Alistipes	Alistipes putredinis	9e-05	0.00191	0	0	0	0	0	0	0	0	0	0	0	0	0	0	0	0	0	0	0	0	0	0	0	0	0	0	0	0	0	0	0	0	0	0	0	0	0	0	0	0
Alloscardovia_u_s	Bacteria	Actinobacteria	Actinomycetia	Bifidobacteriales	Bifidobacteriaceae	Alloscardovia	Alloscardovia_u_s	0	0	0	0	0	0	0.03528	0	0	0	0	0	0	0	0	0	0	0	0	0	0	0	0	7e-05	0	0	0	0	0	0	0	0	0	0	0	0	0	0	0	0	0	0
Alloscardovia omnicolens	Bacteria	Actinobacteria	Actinomycetia	Bifidobacteriales	Bifidobacteriaceae	Alloscardovia	Alloscardovia omnicolens	0	0	0	0	0	0	0.19193	0	0	0	0	0	0	0	0	0	0	0	0	0	0	0	0	0	0	0	0	0	0	0	0	7e-05	0	0	0	0	0	0	0	0	0	0
Anaerococcus hydrogenalis	Bacteria	Firmicutes	Tissierellia	Tissierellales	Peptoniphilaceae	Anaerococcus	Anaerococcus hydrogenalis	0	0	0	0	0.00061	0	0	0	0	0	0	0	0	0	0	0	0	0	0	0	0	0	0	0	0	0	0	0	0	0	0	0	0	0	0	0	0	0	0	0	0	0
Anaerococcus lactolyticus	Bacteria	Firmicutes	Tissierellia	Tissierellales	Peptoniphilaceae	Anaerococcus	Anaerococcus lactolyticus	0	0	0	0	0.00012	0	0	0	0	0	0	0	0	8e-05	0	0	0	0.03467	0	0	0	0	0.00027	0.00346	0	0	0	0	0	0	0	0	0	0	0	0	0	0	0	0	0	0
Anaerococcus mediterraneensis	Bacteria	Firmicutes	Tissierellia	Tissierellales	Peptoniphilaceae	Anaerococcus	Anaerococcus mediterraneensis	0	0	0	0	0	0	0	0	0	0	0	0	0	0	0	0	0	0	0	0	0	0	0	6e-05	0	0	0	0	0	0	0	0	0	0	0	0	0	0	0	0	0	0
Anaerococcus prevotii	Bacteria	Firmicutes	Tissierellia	Tissierellales	Peptoniphilaceae	Anaerococcus	Anaerococcus prevotii	0	0	0	0	0	0	0	0	0	0	0	0	0	0.00016	0	0	0	0	0	0	0	0	0	0	0	0	0	0	0	0	0	0	0	0	0	0	0	0	0	0	0	0
Anaerococcus marasmi	Bacteria	Firmicutes	Tissierellia	Tissierellales	Peptoniphilaceae	Anaerococcus	Anaerococcus marasmi	0	0	0	0	0	0	0	0	0	0	0	0	0	4e-05	0	0	0	0	0	0	0	0	0	0	0	0	0	0	0	0	0	0	0	0	0	0	0	0	0	0	0	0
Anaerococcus_u_s	Bacteria	Firmicutes	Tissierellia	Tissierellales	Peptoniphilaceae	Anaerococcus	Anaerococcus_u_s	0	0	0	0	0	0	0	0	0	0	0	0	0	0.00082	0	0	0	0	0	0	0	0	0	0	0	0	0	0	0	0	0	0	0	0	0	0	0	0	0	0	0	0
Anaerococcus vaginimassiliensis	Bacteria	Firmicutes	Tissierellia	Tissierellales	Peptoniphilaceae	Anaerococcus	Anaerococcus vaginimassiliensis	0	0	0	0	0	0	0	0	0	0	0	0	0	0.00014	0	0	0	0	0	0	0	0	0	0	0	0	0	0	0	0	0	0	0	0	0	0	0	0	0	0	0	0
Anaerococcus vaginalis	Bacteria	Firmicutes	Tissierellia	Tissierellales	Peptoniphilaceae	Anaerococcus	Anaerococcus vaginalis	0	0	0	0	0	0	0	0	0	0	0	0	0	5e-05	0	0	0	0	0	0	0	0	0.00026	0	0	0	0	0	0	0	0	0	0	0	0	0	0	0	0	0	0	0
Anaerococcus tetradius	Bacteria	Firmicutes	Tissierellia	Tissierellales	Peptoniphilaceae	Anaerococcus	Anaerococcus tetradius	0	0	0	0	0	0	0.03428	0.00385	0	0	0.00862	8e-05	0	9e-05	0	0.00076	0	0	0	0.00346	0	0	0	0.00423	0.0002	0	0.00036	0.00496	0	0	0.00674	0.00024	0	0	0.01014	0	0	0	0.00086	0	0	0.00339
Anaerosphaera multitolerans	Bacteria	Firmicutes	Tissierellia	Tissierellales	Peptoniphilaceae	Anaerosphaera	Anaerosphaera multitolerans	0	0	0	0	0	0	0	0	0	0	0	0	0	0	0	0	0	0	0	0	0	0	0	0.00041	0	0	0	0	0	0	0	0	0	0	0	0	0	0	0	0	0	0
Anaerosphaera_u_s	Bacteria	Firmicutes	Tissierellia	Tissierellales	Peptoniphilaceae	Anaerosphaera	Anaerosphaera_u_s	0	0	0	0	0	0	0	0	0	0	0.00035	0	0	0.00139	0	0.0001	0	0	0	0	0	0	0.0018	0.01172	0	0	0.00048	0	0	0	0	0	0	0	0	0	0	0	0	0.00067	0	0
Arcanobacterium_u_s	Bacteria	Actinobacteria	Actinomycetia	Actinomycetales	Actinomycetaceae	Arcanobacterium	Arcanobacterium_u_s	0	0	0	0	0	0	0	0	0	0	0	0	0	0.001	0	0.00023	0	0	0	0.00079	0	0	0	0	0	0	0	0	0	0	0	0	0	0	0	0	0	0	0.00133	0	0	0
Arthrobacter_u_s	Bacteria	Actinobacteria	Actinomycetia	Micrococcales	Micrococcaceae	Arthrobacter	Arthrobacter_u_s	0	0	0	0	0	0	0.00102	0	0	0	0	0	0	0	0	0	0	0	0	0	0	0	0	0	0	0	0	0	0	0	0	0	0	0	0	0	0	0	0	0	0	0
Atopobium deltae	Bacteria	Actinobacteria	Coriobacteriia	Coriobacteriales	Atopobiaceae	Atopobium	Atopobium deltae	0	0	0	0.00022	0	0	0	0.00023	0	0	0.00019	0	0	0.00057	0	0	0	0	0	0	0.00059	0	0.00025	0.00913	0	0	0	0.00176	0	0	0	0	0	0	0	0	0	0	0	0	0	0
Atopobium minutum	Bacteria	Actinobacteria	Coriobacteriia	Coriobacteriales	Atopobiaceae	Atopobium	Atopobium minutum	0	0	0	0	0	0	0	0	0	0	0	0	0	0	0	0	0	0	0	0	0	0	0	0.01392	0	0	0	0	0	0	0	0	0	0	0	0	0	0	0	0	0	0
Lancefieldella parvula	Bacteria	Actinobacteria	Coriobacteriia	Coriobacteriales	Atopobiaceae	Lancefieldella	Lancefieldella parvula	0	0	0	0	0.00023	0	0.03634	0	0	0	0	0	0	0	0	0	0	0	0	0	0	0	0	0.00236	0	0	0	0	0	0	0	0	0	0	0	0	0	0	0	0	0	0
Lancefieldella rimae	Bacteria	Actinobacteria	Coriobacteriia	Coriobacteriales	Atopobiaceae	Lancefieldella	Lancefieldella rimae	0	0.01641	0	0	0.00098	0	0	0	0	0	0	0	0	0	0	0	0	0	0	0	0.00576	0	0	0.00077	0	0	0	0	0	0	0	0	0	0	0	0	0	0	0	0	0	0
Atopobium_u_s	Bacteria	Actinobacteria	Coriobacteriia	Coriobacteriales	Atopobiaceae	Atopobium	Atopobium_u_s	0	0.01682	0	0	0.00092	0	0.03867	0	0	0	0	0	0	0	0	0	0	0	0	0	0.00569	0	0	0.01442	0	0	0	0	0	0	0	0	0	0	0	0	0	0	0	0	0	0
Atopobium massiliense	Bacteria	Actinobacteria	Coriobacteriia	Coriobacteriales	Atopobiaceae	Atopobium	Atopobium massiliense	0.00011	0	0	0.00916	0	0	0	0	0	0.00014	0.01797	0.00341	0	0.00995	0	0.00347	0	0	0.00352	0.00693	0	0	0	0	0.01416	0	0.00022	0	0	0	0	0.00015	0	0	0	0	0	0	0.00317	0.00761	0	0
Fannyhessea vaginae	Bacteria	Actinobacteria	Actinomycetia	Actinomycetales	Actinomycetaceae	Fannyhessea	Fannyhessea vaginae	0.05081	0	0	0.09526	0	0	0	0.2175	0.30032	0.01539	0.24057	0.17745	0	0.16128	0.16521	0.06727	0	0.29094	0.21294	0.11997	0.09517	0	0.05681	0.00948	0.41322	0	0.2993	0.22407	0.19808	0	0.00924	0.01725	0.28062	0.0183	0.12715	0	0.08025	0.00112	0.17928	0.03441	0.06406	0.0043
Bacillus_u_s	Bacteria	Firmicutes	Bacilli	Bacillales	Bacillaceae	Bacillus	Bacillus_u_s	0	0	0	0	0	0	0	0	0	0	0	0	0	4e-05	0	4e-05	5e-05	0	0	0	0	0	0	0	0	0	0	0	0	0	0	0	0	0	0	0	0	0	0	0	0	0
Bacteroidales_u_s	Bacteria	Bacteroidetes	Bacteroidia	Bacteroidales	Bacteroidales_u_f	Bacteroidales_u_g	Bacteroidales_u_s	0	0	0	0.00568	5e-05	0	0	0.00013	0	0	0.00303	0.00017	0	0.00228	0	0.01696	0	0	0	0	0	0	0	0.0972	0.00128	0	0.00232	0	0	0	0.00038	0	0	0	0	0	0	0	0.02383	0.08229	0	0
Bacteroides caccae	Bacteria	Bacteroidetes	Bacteroidia	Bacteroidales	Bacteroidaceae	Bacteroides	Bacteroides caccae	0	0.00057	0	0	0	0	0	0	0	0	0	0	0	0	0	0	0	0	0	0	0	0	0	0	0	0	0	0	0	0	0	0	0	0	0	0	0	0	0	0	0	0
Ezakiella coagulans	Bacteria	Firmicutes	Tissierellia	Tissierellia_u_o	Tissierellia_u_f	Ezakiella	Ezakiella coagulans	0	0	0	0	0	0	0	0	0	0	0	0	0	0.00051	0	0	0	0	0	0	0	0	0	0.00434	0	0	0	0	0	0	0	0	0	0	0	0	0	0	0	0	0	0
Bacteroides eggerthii	Bacteria	Bacteroidetes	Bacteroidia	Bacteroidales	Bacteroidaceae	Bacteroides	Bacteroides eggerthii	0.00021	0.00369	0	0	0	0	0	0	0	0	0	0	0	0	0	0	0	0	0	0	0	0	0	0	0	0	0	0	0	0	0	0	0	0	0	0	0	0	0	0	0	0
Bacteroides fragilis	Bacteria	Bacteroidetes	Bacteroidia	Bacteroidales	Bacteroidaceae	Bacteroides	Bacteroides fragilis	0	0	0	0	0	0	0	0	0	0	0	0	0	0	0	0	0	0.00398	0	0	0	0	0	0	0	0	0	0	0	0	0	0	0	0	0	0	0	0	0	0	0	0
Bacteroides_u_s	Bacteria	Bacteroidetes	Bacteroidia	Bacteroidales	Bacteroidaceae	Bacteroides	Bacteroides_u_s	0	0	0	0	0	0	0	0	0	0	0	0	0	0	0	0	0	0	0	0	0	0	0	0	0	0	0	0	0	0	0	0.00015	0	0	0	0	0	0	0	0	0	0
Bifidobacterium bifidum	Bacteria	Actinobacteria	Actinomycetia	Bifidobacteriales	Bifidobacteriaceae	Bifidobacterium	Bifidobacterium bifidum	0	0	0.23164	0	0	0	0	0	0	0	0	0	0	0	0	0	0	0	0	0	0.00102	0	0	0.00047	0	0	0.00108	0.00233	0.002	0.00191	0	0	0	0	0	0	0	0	0	0	0	0
Bifidobacterium breve	Bacteria	Actinobacteria	Actinomycetia	Bifidobacteriales	Bifidobacteriaceae	Bifidobacterium	Bifidobacterium breve	0	0	0.00345	0	0	0	0.01286	0	0	0	0	0	0	0	0	0	0	0	0	0	0	0	0	0	0	0	0	0	0.00076	0.99558	0	0	0	0	0	0	0	0	0	0	0	0
Bifidobacterium dentium	Bacteria	Actinobacteria	Actinomycetia	Bifidobacteriales	Bifidobacteriaceae	Bifidobacterium	Bifidobacterium dentium	0	0.02118	0	0	0	0	0.03308	0	0	0	0	0	0	0	0	0	0	0	0	0	0	0	0	0	0	0	0	0	0	0	0	0	0	0	0	0	0	0	0	0	0	0
Bifidobacterium longum	Bacteria	Actinobacteria	Actinomycetia	Bifidobacteriales	Bifidobacteriaceae	Bifidobacterium	Bifidobacterium longum	0	0	0.61342	0	0	0	0.1802	0	0	0	0	0	0	0	0	0	0	0	0	0	0	0	0	0.00029	0	0	0	0	0	0.00155	0	0	0	0	0	0	0	0	0	0	0	0
Bifidobacterium scardovii	Bacteria	Actinobacteria	Actinomycetia	Bifidobacteriales	Bifidobacteriaceae	Bifidobacterium	Bifidobacterium scardovii	0	0	0	0	6e-05	0	0	0	0	0	0	0	0	0	0	0	0	0	0	0	0	0	0	0	0	0	0	0	0	0	0	0	0	0	0	0	0	0	0	0	0	0
Bifidobacterium_u_s	Bacteria	Actinobacteria	Actinomycetia	Bifidobacteriales	Bifidobacteriaceae	Bifidobacterium	Bifidobacterium_u_s	0	0.02701	0	0	0	0	0.05866	0	0	0	0	0	0	0	0	0	0	0	0	0	0	0	0	0	0	0	0	0	0	0	0	0	0	0	0	0	0	0	0	0	0	0
Blautia_u_s	Bacteria	Firmicutes	Clostridia	Clostridiales	Lachnospiraceae	Blautia	Blautia_u_s	0	0.00209	0	0	0	0	0	0	0	0	0	0	0	0	0	0	0	0	0	0	0	0	0	0	0	0	0	0	0	0	0	0	0	0	0	0	0	0	0	0	0	0
Campylobacter hominis	Bacteria	Proteobacteria	Epsilonproteobacteria	Campylobacterales	Campylobacteraceae	Campylobacter	Campylobacter hominis	0	0	0	0	0	0	0	0	0	0	0	0	0	0.0001	0	0	0	0	0	0	0	0	0	0	0	0	0	0	0	0	0	0	0	0	0	0	0	0	0	0	0	0
Campylobacter_u_s	Bacteria	Proteobacteria	Epsilonproteobacteria	Campylobacterales	Campylobacteraceae	Campylobacter	Campylobacter_u_s	0	0	0	0	0	0	0	0	0	0	0	0	0	0.00011	0	0	0	0	0	0	0	0	0	0.00332	0	0	0	0	0	0	0	0.00174	0	0	0	0	0	0	0	0	0	0
Campylobacter ureolyticus	Bacteria	Proteobacteria	Epsilonproteobacteria	Campylobacterales	Campylobacteraceae	Campylobacter	Campylobacter ureolyticus	0	0	0	0	0	0	0	0	0	0	0	0	0	9e-05	0	0	0	0.00679	0	0	0	0	0.00027	0.00095	0	0	0	0	0	0	0	0	0	0	0	0	0	0	0	0	0	0
Catonella morbi	Bacteria	Firmicutes	Clostridia	Clostridiales	Lachnospiraceae	Catonella	Catonella morbi	0	0	0	0	0	0	0	0	0	0	0	0	0	0	0	0	0	0	0	0	0	0	0	0.00016	0	0	0	0	0	0	0	0	0	0	0	0	0	0	0	0	0	0
Fenollaria massiliensis	Bacteria	Firmicutes	Clostridia	Clostridiales	Clostridiales_u_f	Fenollaria	Fenollaria massiliensis	0	0	0	0	0	0	0	0	0	0	0.00035	0	0	0.00137	0	0.0001	0	0	0	0	0	0	0.00175	0.01069	0	0	0	0	0	0	0	0	0	0	0	0	0	0	0	0.00071	0	0
Levyella massiliensis	Bacteria	Firmicutes	Clostridia	Clostridiales	Clostridiales_u_f	Levyella	Levyella massiliensis	0	0	0	0	0	0	0	0	0	0	0	0	0	0.0004	0	0	0	0	0	0	0	0	0	0.0009	0	0	0	0	0	0	0	0	0	0	0	0	0	0	0	0	0	0
Clostridiales_u_s	Bacteria	Firmicutes	Clostridia	Clostridiales	Clostridiales_u_f	Clostridiales_u_g	Clostridiales_u_s	0.0003	0	0	0.00337	3e-05	0	0	0.01361	0	0	0.03083	0.00017	0	0.00055	0	0	0	0	0.00073	0.0003	0	0	0	0.10014	0.02867	0	0.00053	0	0	0	0	0	0	0	0	0	0	0	0	0.00125	0	0
Clostridiales Family XIII. Incertae Sedis_u_s	Bacteria	Firmicutes	Clostridia	Clostridiales	Clostridiales Family XIII. Incertae Sedis	Clostridiales Family XIII. Incertae Sedis_u_g	Clostridiales Family XIII. Incertae Sedis_u_s	0	0	0	0	0	0	0	0	0	0	0	0	0	4e-05	0	0	0	0	0	0	0	0	0	0	0	0	0	0	0	0	0	0	0	0	0	0	0	0	0	0	0	0
Tissierellia_u_s	Bacteria	Firmicutes	Tissierellia	Tissierellia_u_o	Tissierellia_u_f	Tissierellia_u_g	Tissierellia_u_s	0.00184	0	0	0.00257	0	0	0	0	0	0.00108	0.01031	0.00329	0	0.00187	0	0.00393	0	0	0.00381	0.00339	0	0	0.00445	0.00451	0	0	0	0	0.00218	0	0.0009	0.00021	0	0	0	0	0	0	0.0011	0.0043	0.00059	0
Mageeibacillus indolicus	Bacteria	Firmicutes	Clostridia	Clostridiales	Hungateiclostridiaceae	Mageeibacillus	Mageeibacillus indolicus	0.00682	0	0	0.0198	0	0	0	0.01937	0	0	0	0.00738	0	0.01946	0	0.04717	0	0	0.00071	0.01806	0	0	0	0	0	0	0.00704	0	0	0	0.00016	0.0001	0	0	0	0	0	0	0.00756	0.02304	0	0
Coriobacteriaceae_u_s	Bacteria	Actinobacteria	Coriobacteriia	Coriobacteriales	Coriobacteriaceae	Coriobacteriaceae_u_g	Coriobacteriaceae_u_s	0	0	0	0	0	0	0	0	0	0	0	0	0	0	0	0	0	0	0	0	0	0	0	0.00071	0	0	0	0	0	0	0	0	0	0	0	0	0	0	0	0	0	0
Dialister invisus	Bacteria	Firmicutes	Negativicutes	Veillonellales	Veillonellaceae	Dialister	Dialister invisus	0	0	0	0	0	0	0	0	0	0	0	0	0	0.0002	0	0	0	0	0	0	0.00031	0	0	6e-05	0	0	0	0	0	0	0	0	0	0	0	0	0	0	0	0	0	0
Dialister micraerophilus	Bacteria	Firmicutes	Negativicutes	Veillonellales	Veillonellaceae	Dialister	Dialister micraerophilus	0.0019	0.02324	0	0.00285	0.00878	0	0.00704	0.0017	0.00337	0.00057	0.00308	0.0015	0	0.00244	0.00176	0.00193	0.00024	0.00347	0.00462	0.00272	0.02249	0	0.00393	0.00356	0.00581	0	0.00352	0.00506	0.00453	0	0.00219	0.00031	0.00208	0	0.00685	0.00101	0.00217	0	0.00516	0.00403	0.00302	0
Dialister pneumosintes	Bacteria	Firmicutes	Negativicutes	Veillonellales	Veillonellaceae	Dialister	Dialister pneumosintes	0	0	0	0	0	0	0	0	0	0	0	0	0	3e-05	0	0	0	0	0	0	0	0	0	0	0	0	0	0	0	0	0	0	0	0	0	0	0	0	0	0	0	0
Dorea longicatena	Bacteria	Firmicutes	Clostridia	Clostridiales	Lachnospiraceae	Dorea	Dorea longicatena	0	0.00062	0	0	0	0	0	0	0	0	0	0	0	0	0	0	0	0	0	0	0	0	0	0	0	0	0	0	0	0	0	0	0	0	0	0	0	0	0	0	0	0
Eggerthia catenaformis	Bacteria	Firmicutes	Erysipelotrichia	Erysipelotrichales	Coprobacillaceae	Eggerthia	Eggerthia catenaformis	0	0	0	0	0	0	0	0	0	0	0	0	0	0	0	0	0	0	0	0	0	0	0	5e-05	0	0	0	0	0	0	0	0	0	0	0	0	0	0	0	0	0	0
Enterobacter_u_s	Bacteria	Proteobacteria	Gammaproteobacteria	Enterobacterales	Enterobacteriaceae	Enterobacter	Enterobacter_u_s	0	0	0	0	0	0	0	0	0	0	0	0	0	0	0	0	0	0	0	0	0	0	0	0	0	0	0	0	0	0	0	0.00011	0	0	0	0	0	0	0	0	0	0
Enterococcus faecalis	Bacteria	Firmicutes	Bacilli	Lactobacillales	Enterococcaceae	Enterococcus	Enterococcus faecalis	0	0	0	0	0	0	0	0	0	0	0	0	0	0	0	0	0	0	0	0	0	0	0	0	0	0	0	0	0	0	0	0.00206	0	0	0	0	0	0	0	0	0	0
Escherichia albertii	Bacteria	Proteobacteria	Gammaproteobacteria	Enterobacterales	Enterobacteriaceae	Escherichia	Escherichia albertii	0	0	0	0	0	0	0	0	0	0	0	0	0	0	0	0	0	0	0	0	0	0	0	0	0	0	0	0	0	0	0	7e-05	0	0	0	0	0	0	0	0	0	0
Escherichia coli	Bacteria	Proteobacteria	Gammaproteobacteria	Enterobacterales	Enterobacteriaceae	Escherichia	Escherichia coli	0	0	0	0	0	0	0	0	0	0	0	0	0	0	0	0	0	0.0042	0	0	0	0	0	0	0	0	0	0	0	0	0	0.63599	0.09187	0	0	0	0	0	0	0	0	0
Escherichia_u_s	Bacteria	Proteobacteria	Gammaproteobacteria	Enterobacterales	Enterobacteriaceae	Escherichia	Escherichia_u_s	0	0	0	0	0	0	0	0	0	0	0	0	0	0	0	0	0	0	0	0	0	0	0	0	0	0	0	0	0	0	0	0.00028	0	0	0	0	0	0	0	0	0	0
Escherichia fergusonii	Bacteria	Proteobacteria	Gammaproteobacteria	Enterobacterales	Enterobacteriaceae	Escherichia	Escherichia fergusonii	0	0	0	0	0	0	0	0	0	0	0	0	0	0	0	0	0	0	0	0	0	0	0	0	0	0	0	0	0	0	0	6e-05	0	0	0	0	0	0	0	0	0	0
Anaerobutyricum hallii	Bacteria	Firmicutes	Clostridia	Clostridiales	Lachnospiraceae	Anaerobutyricum	Anaerobutyricum hallii	0	0.0004	0	0	0	0	0	0	0	0	0	0	0	0	0	0	0	0	0	0	0	0	0	0	0	0	0	0	0	0	0	0	0	0	0	0	0	0	0	0	0	0
Ezakiella peruensis	Bacteria	Firmicutes	Tissierellia	Tissierellia_u_o	Tissierellia_u_f	Ezakiella	Ezakiella peruensis	0	0	0	0	0	0	0	0	0	0	0	0	0	0.00022	0	0	0	0	0	0	0	0	0	0	0	0	0	0	0	0	0	0	0	0	0	0	0	0	0	0	0	0
Facklamia_u_s	Bacteria	Firmicutes	Bacilli	Lactobacillales	Aerococcaceae	Facklamia	Facklamia_u_s	0	0	0	0	0	0	0	0	0	0	0	0	0	7e-05	0	0	0	0	0	0	0	0	0	0	0	0	0	0	0	0	0	0	0	0	0	0	0	0	0	0	0	0
Facklamia ignava	Bacteria	Firmicutes	Bacilli	Lactobacillales	Aerococcaceae	Facklamia	Facklamia ignava	0	0	0	0	0	0	0	0	0	0	0	0	0	5e-05	0	0	0	0	0	0	0	0	0	0	0	0	0	0	0	0	0	0	0	0	0	0	0	0	0	0	0	0
Faecalibacterium prausnitzii	Bacteria	Firmicutes	Clostridia	Clostridiales	Ruminococcaceae	Faecalibacterium	Faecalibacterium prausnitzii	0.00025	0.00411	0	0	0	0	0	0	0	0	0	0	0	0	0	0	0	0	0	0	0	0	0	0	0	0	0	0	0	0	0	0	0	0	0	0	0	0	0	0	0	0
Fenollaria timonensis	Bacteria	Firmicutes	Clostridia	Clostridiales	Clostridiales_u_f	Fenollaria	Fenollaria timonensis	0	0	0	0	0	0	0	0	0	0	0	0	0	0.00019	0	0	0	0	0	0	0	0	0	0.00061	0	0	0	0	0	0	0	0	0	0	0	0	0	0	0	0	0	0
Finegoldia magna	Bacteria	Firmicutes	Tissierellia	Tissierellales	Peptoniphilaceae	Finegoldia	Finegoldia magna	0	0	0	0	0.00097	0	0	0	0	0	0	0	0	0.00027	0	0	0	0.00128	0	0	0.00068	0	0	0.0001	0	0	0	0	0	0	0	0	0	0	0	0	0	0	0	0	0	0
Finegoldia_u_s	Bacteria	Firmicutes	Tissierellia	Tissierellales	Peptoniphilaceae	Finegoldia	Finegoldia_u_s	0	0	0	0	0	0	0	0	0	0	0	0	0	8e-05	0	0	0	0	0	0	0	0	0	0	0	0	0	0	0	0	0	0	0	0	0	0	0	0	0	0	0	0
Fusobacterium equinum	Bacteria	Fusobacteria	Fusobacteriia	Fusobacteriales	Fusobacteriaceae	Fusobacterium	Fusobacterium equinum	0	0	0	0	0	0	0	0	0	0	0	0	0	0	0	0	0	0	0	0	0	0	0	0	0	0	0	0	0	0	0	0	0	0	0	0	0	0	0	0	0	0
Fusobacterium_u_s	Bacteria	Fusobacteria	Fusobacteriia	Fusobacteriales	Fusobacteriaceae	Fusobacterium	Fusobacterium_u_s	0	0	0	0	0	0	0	0	0	0	0	0	0	0	0	0	0	0	0	0	0	0	0	0.00022	0	0	0	0	0	0	0	8e-05	0	0	0	0	0	0	0	0	0	0
Fusobacterium gonidiaformans	Bacteria	Fusobacteria	Fusobacteriia	Fusobacteriales	Fusobacteriaceae	Fusobacterium	Fusobacterium gonidiaformans	0	0	0	0	0	0	0	0	0	0	0	0	0	0	0	0	0	0	0	0	0	0	0	0	0	0	0	0	0	0	0	0	0	0	0	0	0	0	0	0	0	0
Fusobacterium nucleatum	Bacteria	Fusobacteria	Fusobacteriia	Fusobacteriales	Fusobacteriaceae	Fusobacterium	Fusobacterium nucleatum	0	0	0	0	0	0	0	0	0	0	0	0	0	0	0	0	0	0	0	0	0	0	0	0.0001	0	0	0	0	0	0	0	0	0	0	0	0	0	0	0	0	0	0
Gardnerella_u_s	Bacteria	Actinobacteria	Actinomycetia	Bifidobacteriales	Bifidobacteriaceae	Gardnerella	Gardnerella_u_s	0.41613	0.12465	0	0.00096	0.13537	0.00369	0	0.08579	0.00999	0.37405	0	0.36812	0.0006	0.00462	0.00013	0.40396	0.20527	0	0.00176	0.08028	0.04844	0	0.02665	0	0.06338	0	0.13976	0.36763	0.06106	0	0.12539	0.03403	0.03455	0.06322	0	0.44079	0.22738	0.08368	0.25051	0.09025	0.36461	0
Gardnerella vaginalis	Bacteria	Actinobacteria	Actinomycetia	Bifidobacteriales	Bifidobacteriaceae	Gardnerella	Gardnerella vaginalis	0.39878	0.70104	0	0.6653	0.45694	0.99092	0	0.44727	0.59682	0.44644	0.38543	0.32868	0.91537	0.40109	0.76541	0.06415	0.20728	0.21141	0.14799	0.40213	0.33707	0	0.06704	0.0186	0.06526	0.04117	0.41638	0.37619	0.42976	0	0.15093	0.17632	0.08007	0.19065	0.39008	0.41863	0.47037	0.08744	0.27609	0.09131	0.34857	0.09389
Gemella asaccharolytica	Bacteria	Firmicutes	Bacilli	Bacillales	Bacillales_u_f	Gemella	Gemella asaccharolytica	0.00067	0	0	0.00096	0	0	0	0.00095	0	0.00018	0.00451	0.00153	0	0.0011	0	0.00052	0	0	0.00137	0.00193	0	0	0	0.00187	0.00135	0	0	0	0	0	0	0	0	0	0	0	0	0	0.00101	0.00196	0	0
Gemella bergeri	Bacteria	Firmicutes	Bacilli	Bacillales	Bacillales_u_f	Gemella	Gemella bergeri	0	0	0	0	5e-05	0	0	0	0	0	0	0	0	0	0	0	0	0	0	0	0	0	0	0	0	0	0	0	0	0	0	0	0	0	0	0	0	0	0	0	0	0
Jonquetella_u_s	Bacteria	Synergistetes	Synergistia	Synergistales	Synergistaceae	Jonquetella	Jonquetella_u_s	0	0	0	0	0	0	0	0	0	0	0.00015	0	0	0	0	0	0	0	0	0	0	0	0	0	0	0	0.00178	0	0	0	0	0	0	0	0	0	0	0	0	0	0	0
Jonquetella anthropi	Bacteria	Synergistetes	Synergistia	Synergistales	Synergistaceae	Jonquetella	Jonquetella anthropi	0	0	0	0	0	0	0	0	0	0	0	0	0	0	0	0	0	0	0	0	0	0	0	0	0	0	0.00158	0	0	0	0	0	0	0	0	0	0	0	0	0	0	0
Limosilactobacillus coleohominis	Bacteria	Firmicutes	Bacilli	Lactobacillales	Lactobacillaceae	Limosilactobacillus	Limosilactobacillus coleohominis	0	0	0	0	0	0	0	0	0	0	0	0	0	0	0	0	0.00102	0	0	0	0.00093	0	0	0	0	0	0	0	0	0	0	0	0	0	0	0	0	0	0	0	0	0
Lactobacillus crispatus	Bacteria	Firmicutes	Bacilli	Lactobacillales	Lactobacillaceae	Lactobacillus	Lactobacillus crispatus	0	0	0	0	0	0	0	0	0	0	0.00175	0	0	0	0	0	0	0	0	0	0	0	0	0	0	0	0	0	0	0	0	0	0	0	0	0	0	0	0	0	0	0
Lactobacillus delbrueckii	Bacteria	Firmicutes	Bacilli	Lactobacillales	Lactobacillaceae	Lactobacillus	Lactobacillus delbrueckii	0	0	0	0	0	0	0	0	0	0	0	0	0.00038	0	0	0	0	0	0	0	0	0	0	0	0	0	0	0	0	0	0	0	0	0	0	0	0	0	0	0	0	0
Lactobacillus gasseri	Bacteria	Firmicutes	Bacilli	Lactobacillales	Lactobacillaceae	Lactobacillus	Lactobacillus gasseri	0	0.00703	0	0	9e-05	0	0.02717	0	0	0	0	0	0.08299	0	0	0	0	0	0	0	0.0091	0	0	0	0	0.01391	0	0	0	0	0	0	0	0	0	0.1347	0	0	0	0	0	0
Lactobacillus_u_s	Bacteria	Firmicutes	Bacilli	Lactobacillales	Lactobacillaceae	Lactobacillus	Lactobacillus_u_s	0	0.00068	0	0	0.00022	0	0	0	0	0	0	0	0	0	0	0	0	0	0	0	0.02686	0	0	0	0	0	0	0	0	0	0	0	0	0	0	0.0007	0	0	0	0	0	0
Lactobacillus paragasseri	Bacteria	Firmicutes	Bacilli	Lactobacillales	Lactobacillaceae	Lactobacillus	Lactobacillus paragasseri	0	0	0	0	0	0	0.04439	0	0	0	0	0	0	0	0	0	0	0.10914	0	0	0	0	0	0	0	0	0	0	0	0	0	0	0	0	0	0	0	0	0	0	0	0
Lactobacillus helveticus	Bacteria	Firmicutes	Bacilli	Lactobacillales	Lactobacillaceae	Lactobacillus	Lactobacillus helveticus	0	0	0	0	0	0	0	0	0	0	0	0	0	0	0	0	0	0	0	0	0	0	0	0	0	0	0	0	0	0	0	0	0	0	0	0	0	0	0	0	0	0
Lactobacillus iners	Bacteria	Firmicutes	Bacilli	Lactobacillales	Lactobacillaceae	Lactobacillus	Lactobacillus iners	0.00341	0	0	0.03383	0.3231	0	0	0.01762	0	0.11046	0	0.01745	0	0.03794	0.04951	0.07134	0.56503	0	0.00847	0.09098	0.23501	0	0.01182	0.01877	0.09317	0.94492	0	0	0.02611	0	0.00516	0.04598	0.3429	0.68646	0.00242	0	0	0.80223	0.00471	0.00408	0.04417	0.5347
Lactobacillus jensenii	Bacteria	Firmicutes	Bacilli	Lactobacillales	Lactobacillaceae	Lactobacillus	Lactobacillus jensenii	0	0	0	0	0.00066	0	0	0	0	0	0	0	0	0	0	0	0.02092	0	0	0	0	0	0	7e-05	0	0	0	0	0	0	0	0	0	0	0	0	0	0	0	0	0	0
Lacticaseibacillus rhamnosus	Bacteria	Firmicutes	Bacilli	Lactobacillales	Lactobacillaceae	Lacticaseibacillus	Lacticaseibacillus rhamnosus	0	0	0.11109	0	0	0	0	0	0	0	0	0	0	0	0	0	0	0	0	0	0	0	0	0	0	0	0	0	0	0	0	0	0	0	0	0	0	0	0	0	0	0.27262
Ligilactobacillus salivarius	Bacteria	Firmicutes	Bacilli	Lactobacillales	Lactobacillaceae	Ligilactobacillus	Ligilactobacillus salivarius	0	0	0	0	0	0	0	0	0	0	0	0	0	0	0	0	0	0.00038	0	0	0	0	0	0	0	0	0	0	0	0	0	0	0	0	0	0	0	0	0	0	0	0
Limosilactobacillus vaginalis	Bacteria	Firmicutes	Bacilli	Lactobacillales	Lactobacillaceae	Limosilactobacillus	Limosilactobacillus vaginalis	0	0	0	0	0.00022	0	0	0	0	0	0	0	0	0	0	0	0	0	0	0	0	0	0	0	0	0	0	0	0	0	0	0	0	0	0	0	0	0	0	0	0	0
Veillonellaceae_u_s	Bacteria	Firmicutes	Negativicutes	Veillonellales	Veillonellaceae	Veillonellaceae_u_g	Veillonellaceae_u_s	0.01554	0	0	0.02118	0.00816	0	0	0.01941	0	0.01872	0.04657	0.01288	0	0.04867	0.00958	0.04598	0	0.01362	0.07829	0.0621	0.04327	0	0.04807	0.03294	0.05105	0	0.02284	0.0022	0.05816	0	0.28013	0.02399	0.0599	0.01196	0.01202	0	0.10413	0.00848	0.02455	0.10809	0.05059	0.01305
Megasphaera genomosp. type_1	Bacteria	Firmicutes	Negativicutes	Veillonellales	Veillonellaceae	Megasphaera	Megasphaera genomosp. type_1	0.0048	0	0	0.0038	0	0	0	0.00468	0	0.00849	0.0091	0.00204	0	0.00619	0.00341	0.01788	0	0	0.0268	0.02824	0	0	9e-05	0	0.0161	0	0.00566	0	0.03242	0	0.03113	0.0128	0.02704	0.00447	0	0	0	0.00386	0.00425	0.03011	0.02138	0.00769
Megasphaera genomosp. type_2	Bacteria	Firmicutes	Negativicutes	Veillonellales	Veillonellaceae	Megasphaera	Megasphaera genomosp. type_2	0	0	0	0.00047	0	0	0	0.0001	0	0	0.00018	0	0	0.00018	0	0.0001	0	0	0.0004	0	0	0	0.00011	6e-05	0	0	0	0	0	0	0.06308	0	0	0	0	0	0.0291	0	0	0.00037	0	0
Megasphaera micronuciformis	Bacteria	Firmicutes	Negativicutes	Veillonellales	Veillonellaceae	Megasphaera	Megasphaera micronuciformis	0	0	0	0	0	0	0	0	0	0	0	0	0	0	0	0	0	0	0	0	0	0	0.00011	0	0	0	0	0	0	0	0	0	0	0	0	0	0	0	0	0	0	0
Megasphaera vaginalis	Bacteria	Firmicutes	Negativicutes	Veillonellales	Veillonellaceae	Megasphaera	Megasphaera vaginalis	0	0	0	0	0	0	0	0	0	0	0	0	0	0	0	0.00067	0	0	0	0	0	0	0	0	0	0	0	0	0	0	0	0	0	0	0	0	0	0	0	0	0	0
Megasphaera massiliensis	Bacteria	Firmicutes	Negativicutes	Veillonellales	Veillonellaceae	Megasphaera	Megasphaera massiliensis	0	0	0	0	0	0	0	0	0	0	0	0	0	8e-05	0	0	0	0	0	0	0	0	0	0	0	0	0	0	0	0	0	0	0	0	0	0	0	0	0	0	0	0
Megasphaera_u_s	Bacteria	Firmicutes	Negativicutes	Veillonellales	Veillonellaceae	Megasphaera	Megasphaera_u_s	0.0075	0	0	0.00395	0	0	0	0.00634	0	0.00746	0.01254	0.00234	0	0.0071	0.005	0.01801	0	0	0.04062	0.02676	0	0	0.00045	0	0.02215	0	0.00809	0	0.04313	0	0.07418	0.01103	0.03565	0.0074	0	0	0.03652	0.00567	0.00591	0.03603	0.0262	0.00783
Metaprevotella massiliensis	Bacteria	Bacteroidetes	Bacteroidia	Bacteroidales	Prevotellaceae	Metaprevotella	Metaprevotella massiliensis	0.00054	0	0	0.00011	7e-05	0	0	0	0	0	0.00242	0	0	0.00045	0	3e-05	0	0.00087	0	0	0	0	0.00055	0.00048	0.00072	0	0.00028	0	0	0	0.00018	7e-05	0	0	0.00167	0	0	0	0.00035	0.00098	0	0
Mobiluncus curtisii	Bacteria	Actinobacteria	Actinomycetia	Actinomycetales	Actinomycetaceae	Mobiluncus	Mobiluncus curtisii	0	0	0	0.0048	0	0	0	0.00693	0	0	0.00369	0	0	0.00026	0	0	0	0	0	0	0	0	0	6e-05	0.0005	0	0	0	0.00129	0	0	0	0	0	0	0	0	0	0.00131	0	0	0
Mobiluncus holmesii	Bacteria	Actinobacteria	Actinomycetia	Actinomycetales	Actinomycetaceae	Mobiluncus	Mobiluncus holmesii	0	0	0	0.00414	0	0	0	0.006	0	0	0.00338	0	0	0.00026	0	0	0	0	0	0	0	0	0	0	0	0	0	0	0	0	0	0	0	0	0	0	0	0	0	0	0	0
Mobiluncus mulieris	Bacteria	Actinobacteria	Actinomycetia	Actinomycetales	Actinomycetaceae	Mobiluncus	Mobiluncus mulieris	0.00159	0	0	0	0	0	0	0	0	0	0	0	0	0	0	0.0661	0	0	0	0.01013	0	0	0	0	0	0	0	0	0	0	0.00017	0	0	0	0	0	0	0	0	0.00133	0	0
Mogibacterium_u_s	Bacteria	Firmicutes	Clostridia	Clostridiales	Clostridiales Family XIII. Incertae Sedis	Mogibacterium	Mogibacterium_u_s	0	0	0	0	0	0	0	0	0	0	0	0	0	0	0	0.00014	0	0	0	0	0	0	0	0	0	0	0	0	0	0	0	0	0	0	0	0	0	0	0	0	0	0
Mogibacterium timidum	Bacteria	Firmicutes	Clostridia	Clostridiales	Clostridiales Family XIII. Incertae Sedis	Mogibacterium	Mogibacterium timidum	0	0	0	0	0	0	0	0	0	0	0	0	0	0	0	0.00015	0	0	0	0	0	0	0	0	0	0	0	0	0	0	0	0	0	0	0	0	0	0	0	0	0	0
Mycoplasma hominis	Bacteria	Tenericutes	Mollicutes	Mycoplasmatales	Mycoplasmataceae	Mycoplasma	Mycoplasma hominis	0.00105	0	0	0	0	0	0	0	0	0	0.00026	7e-05	0	0	0	8e-05	0	0	0	0	0	0	0	0	0	0	0	0	0	0	0	0	0	0	0	0	0	0	0.00084	0.00045	0	0
Olegusella massiliensis	Bacteria	Actinobacteria	Coriobacteriia	Coriobacteriales	Coriobacteriaceae	Olegusella	Olegusella massiliensis	0	0	0	0	0	0	0	0	0	0	0	0	0	0	0	0	0	0	0	0	0	0	0	0.00072	0	0	0	0	0	0	0	0	0	0	0	0	0	0	0	0	0	0
Olsenella uli	Bacteria	Actinobacteria	Coriobacteriia	Coriobacteriales	Atopobiaceae	Olsenella	Olsenella uli	0	0	0	0	0	0	0	0	0	0	0	0	0	0	0	0	0	0	0	0	0	0	0	0.00036	0	0	0	0	0	0	0	0	0	0	0	0	0	0	0	0	0	0
Paraprevotella clara	Bacteria	Bacteroidetes	Bacteroidia	Bacteroidales	Prevotellaceae	Paraprevotella	Paraprevotella clara	0	0.00072	0	0	0	0	0	0	0	0	0	0	0	0	0	0	0	0	0	0	0	0	0	0	0	0	0	0	0	0	0	0	0	0	0	0	0	0	0	0	0	0
Parvimonas_u_s	Bacteria	Firmicutes	Tissierellia	Tissierellales	Peptoniphilaceae	Parvimonas	Parvimonas_u_s	0	0	0	0	0.00086	0	0	0.00015	0	0	0	0	0	0.0009	0	0	0	0	0	0	0	0	8e-05	0	0	0	0	0	0	0	0	0	0	0	0	0	0	0	0	0	0	0
Peptococcus niger	Bacteria	Firmicutes	Clostridia	Clostridiales	Peptococcaceae	Peptococcus	Peptococcus niger	0	0	0	0	0	0	0	0	0	0	0	0	0	0.00013	0	0.00106	0	0	0	0	0	0	0.00031	0.00115	0	0	0	0	0	0	0	0	0	0	0	0	0	0	0	0	0	0
Peptoniphilaceae_u_s	Bacteria	Firmicutes	Tissierellia	Tissierellales	Peptoniphilaceae	Peptoniphilaceae_u_g	Peptoniphilaceae_u_s	0	0	0	0	0	0	0	0	0	0	0	0	0	0	0	0	0	0	0	0	0	0	0.00013	0	0	0	0	0	0	0	0	0	0	0	0	0	0	0	0	0	0	0
Peptoniphilus_u_s	Bacteria	Firmicutes	Tissierellia	Tissierellales	Peptoniphilaceae	Peptoniphilus	Peptoniphilus_u_s	0.00058	0	0	0.00098	0.00018	0	0	0.00302	0	0	0.00279	0.00054	0	0.00062	0	0.00082	0	0.0018	0	0.00033	0	0	0.00053	0.00545	0	0	0	0	0	0	0	0.00015	0	0	0	0	0	0	0.00236	0.00364	0	0
Peptoniphilus coxii	Bacteria	Firmicutes	Tissierellia	Tissierellales	Peptoniphilaceae	Peptoniphilus	Peptoniphilus coxii	0	0	0	0	0.00093	0	0	0	0	0	0	0	0	5e-05	0	0	0	0.00185	0	0	0	0	0.0002	0	0	0	0	0	0	0	0	0	0	0	0	0	0	0	0	0	0	0
Peptoniphilus duerdenii	Bacteria	Firmicutes	Tissierellia	Tissierellales	Peptoniphilaceae	Peptoniphilus	Peptoniphilus duerdenii	0	0	0	0	0	0	0	0	0	0	0	0	0	0.00057	0	0	0	0	0	0	0	0	0.00027	0.00344	0	0	0	0	0	0	0	0	0	0	0	0	0	0	0	0	0	0
Peptoniphilus grossensis	Bacteria	Firmicutes	Tissierellia	Tissierellales	Peptoniphilaceae	Peptoniphilus	Peptoniphilus grossensis	0	0	0	0	0	0	0	0	0	0	0	0	0	9e-05	0	0	0	0	0	0	0	0	0	0.00015	0	0	0	0	0	0	0	0	0	0	0	0	0	0	0	0	0	0
Peptoniphilus harei	Bacteria	Firmicutes	Tissierellia	Tissierellales	Peptoniphilaceae	Peptoniphilus	Peptoniphilus harei	0	0	0	0	0.00117	0	0	0.00034	0	0	0	6e-05	0	0.00013	0	0.0001	0	0.00451	0	0	0	0	0.00012	0.00085	0.00141	0	0.00021	0	0	0	9e-05	7e-05	0	0	0.0026	0	0	0	0	0	0	0
Peptoniphilus lacrimalis	Bacteria	Firmicutes	Tissierellia	Tissierellales	Peptoniphilaceae	Peptoniphilus	Peptoniphilus lacrimalis	0.0005	0	0	0.0027	0	0	0	0	0	0	0.00682	0.00109	0	0.00141	0	0.00158	0	0.00047	0	0.00209	0	0	0	0.00188	0.00027	0	0	0	0	0	0	0	0	0	0	0	0	0	0	0.0008	0	0
Peptoniphilus pacaensis	Bacteria	Firmicutes	Tissierellia	Tissierellales	Peptoniphilaceae	Peptoniphilus	Peptoniphilus pacaensis	0	0	0	0	0	0	0	0	0	0	0	0	0	5e-05	0	0	0	0	0	0	0	0	0	0	0	0	0	0	0	0	0	0	0	0	0	0	0	0	0	0	0	0
Peptoniphilus vaginalis	Bacteria	Firmicutes	Tissierellia	Tissierellales	Peptoniphilaceae	Peptoniphilus	Peptoniphilus vaginalis	0	0	0	0	0.00016	0	0	0.00324	0	0	0	0	0	0	0	0.00093	0	0	0	0	0	0	0	0	0	0	0	0	0	0	0	0.00013	0	0	0	0	0	0	0.00394	0.00304	0	0
Peptostreptococcaceae_u_s	Bacteria	Firmicutes	Clostridia	Clostridiales	Peptostreptococcaceae	Peptostreptococcaceae_u_g	Peptostreptococcaceae_u_s	0	0	0	0	0	0	0	0	0	0	0.00034	0	0	0.00132	0	0.0001	0	0	0	0	0	0	0.00167	0.01111	0	0	0	0	0	0	0	0	0	0	0	0	0	0	0	0.0007	0	0
Peptostreptococcus anaerobius	Bacteria	Firmicutes	Clostridia	Clostridiales	Peptostreptococcaceae	Peptostreptococcus	Peptostreptococcus anaerobius	0	0	0	0	0	0	0	0	0	0	0	0	0	0.00076	0	0.00084	0	0	0	0	0	0	0.00151	0.01205	0.00546	0	0	0	0	0	0.00121	0.01616	0.00289	0	0.0133	0	0	0	0	0	0	0
Peptostreptococcus_u_s	Bacteria	Firmicutes	Clostridia	Clostridiales	Peptostreptococcaceae	Peptostreptococcus	Peptostreptococcus_u_s	0	0	0	0	0	0	0	0	0	0	0	0	0	0.00064	0	0	0	0	0	0	0	0	0	7e-05	0	0	0	0	0	0	0	0.00049	0	0	0	0	0	0	0	0	0	0
Peptostreptococcus stomatis	Bacteria	Firmicutes	Clostridia	Clostridiales	Peptostreptococcaceae	Peptostreptococcus	Peptostreptococcus stomatis	0	0	0	0	0	0	0	0	0	0	0	0	0	0	0	0	0	0	0	0	0	0	0	0.00254	0	0	0	0	0	0	0	0	0	0	0	0	0	0	0	0	0	0
Porphyromonadaceae_u_s	Bacteria	Bacteroidetes	Bacteroidia	Bacteroidales	Porphyromonadaceae	Porphyromonadaceae_u_g	Porphyromonadaceae_u_s	0	0	0	0	0	0	0	0	0	0	0	0	0	9e-05	0	3e-05	0	0	0	0	0	0	0	0.00016	0	0	0	0	0	0	0	0	0	0	0	0	0	0	0	0	0	0
Porphyromonas asaccharolytica	Bacteria	Bacteroidetes	Bacteroidia	Bacteroidales	Porphyromonadaceae	Porphyromonas	Porphyromonas asaccharolytica	0	0	0	0.0008	0	0	0	7e-05	0	0	0.00031	0	0	0.00033	0	0.00174	0	0.00745	0	0	0	0	0.0016	0.02077	0	0	0	0	0	0	0.00011	0	0	0	0	0	0	0	0	0.00721	0	0
Porphyromonas bennonis	Bacteria	Bacteroidetes	Bacteroidia	Bacteroidales	Porphyromonadaceae	Porphyromonas	Porphyromonas bennonis	0	0	0	0	0	0	0	0	0	0	0	0	0	0.00028	0	0	0	0.00529	0	0	0	0	0	0.00029	0	0	0	0	0	0	0	0	0	0	0	0	0	0	0	0	0	0
Porphyromonas crevioricanis	Bacteria	Bacteroidetes	Bacteroidia	Bacteroidales	Porphyromonadaceae	Porphyromonas	Porphyromonas crevioricanis	0	0	0	0	0	0	0	0	0	0	0	0	0	0	0	0.0001	0	0	0	0	0	0	0	0	0	0	0	0	0	0	0	0	0	0	0	0	0	0	0	0	0	0
Porphyromonas levii	Bacteria	Bacteroidetes	Bacteroidia	Bacteroidales	Porphyromonadaceae	Porphyromonas	Porphyromonas levii	0	0	0	0	0	0	0	0	0	0	0	0	0	0	0	3e-05	0	0	0	0	0	0	0	0.00011	0	0	0	0	0	0	0	0	0	0	0	0	0	0	0	0	0	0
Porphyromonas somerae	Bacteria	Bacteroidetes	Bacteroidia	Bacteroidales	Porphyromonadaceae	Porphyromonas	Porphyromonas somerae	0	0	0	0	0	0	0	0	0	0	0	0	0	0.00293	0	0	0	0.00091	0	0	0	0	0	0.0002	0	0	0	0	0	0	0	0	0	0	0	0	0	0	0	0	0	0
Porphyromonas_u_s	Bacteria	Bacteroidetes	Bacteroidia	Bacteroidales	Porphyromonadaceae	Porphyromonas	Porphyromonas_u_s	0	0	0	0	0	0	0	0	0	0	0.00016	0	0	0.00264	0	4e-05	0	0.04215	0	0	0	0	0.00041	0.00217	0	0	0.00029	0	0	0	0	0	0	0	0	0	0	0	0	0.00038	0	0
Porphyromonas uenonis	Bacteria	Bacteroidetes	Bacteroidia	Bacteroidales	Porphyromonadaceae	Porphyromonas	Porphyromonas uenonis	0	0	0	0.0197	3e-05	0	0	0.00241	0	0	0.00365	0.00027	0	0.00284	0	0.0574	0	0.05465	0	0.00063	0.00033	0	0.01799	0.02665	0.00196	0	0.00143	0	0	0	0.00416	0.00019	0.00683	0	0	0	0	0	0.00088	0.10262	0	0
Prevotella_u_s	Bacteria	Bacteroidetes	Bacteroidia	Bacteroidales	Prevotellaceae	Prevotella	Prevotella_u_s	0.00334	0	0	0.01131	0.00571	0	0	0.01435	0	0	0.00294	0.00409	0	0.17469	0	0.00486	0	0.00456	0.00034	0.05929	0	0	0.00771	0.02846	0.00101	0	0.00507	0	0.00262	0	0.10976	0.00169	0.00052	0	0.08482	0.00097	0.01403	0	0.01307	0.1075	0	0
Prevotella amnii	Bacteria	Bacteroidetes	Bacteroidia	Bacteroidales	Prevotellaceae	Prevotella	Prevotella amnii	0	0	0	0.00074	0.00044	0	0.00097	0.00018	0	0	0.00039	0.04566	0	0.05149	0	0.04519	0	0	0.00033	0.03206	0	0	0.00031	0.00093	0	0	0.0004	0	0	0	0.00082	0.00129	0	0	0	0	0.02003	0	0.12899	0.10972	0.04032	0
Prevotella aurantiaca	Bacteria	Bacteroidetes	Bacteroidia	Bacteroidales	Prevotellaceae	Prevotella	Prevotella aurantiaca	0	0	0	0	0	0	0	0	0	0	0	0	0	0	0	0	0	0	0	0	0	0	0	6e-05	0	0	0	0	0	0	0	0	0	0	0	0	0	0	0	0	0	0
Prevotella baroniae	Bacteria	Bacteroidetes	Bacteroidia	Bacteroidales	Prevotellaceae	Prevotella	Prevotella baroniae	0	0	0	0	0	0	0	0	0	0	0	0	0	0	0	0	0	0	0	0	0	0	0	0.01792	0	0	0	0	0	0	0	0	0	0	0	0	0	0	0	0	0	0
Prevotella bergensis	Bacteria	Bacteroidetes	Bacteroidia	Bacteroidales	Prevotellaceae	Prevotella	Prevotella bergensis	0	0	0	0	0	0	0	0	0	0	0	0	0	0.00014	0	0.00021	0	0.00461	0	0	0	0	0.00093	0.00551	0	0	0	0	0	0	8e-05	0	0	0	0	0	0	0	0	0.00023	0	0
Prevotella bivia	Bacteria	Bacteroidetes	Bacteroidia	Bacteroidales	Prevotellaceae	Prevotella	Prevotella bivia	0.0004	0.02422	0	0.0051	0.00949	0	0.07142	0.00295	0	0.00024	0.00545	0.00016	0	0.00161	0	0.00012	0	0.00407	0.44556	0.00104	0.02827	1	0.05345	0.047	0.06197	0	0.02507	0.01185	0.09757	0	0.01376	0.00489	0.00927	0	0	0	0	0	0	0.00194	0	0.05188
Prevotella brunnea	Bacteria	Bacteroidetes	Bacteroidia	Bacteroidales	Prevotellaceae	Prevotella	Prevotella brunnea	0.00029	0	0	0	0	0	0	0	0	0	0.00027	0	0	9e-05	0	0	0	0	0	0	0	0	0	0.00736	0	0	0	0	0	0	0	0	0	0	0	0	0	0	0	0	0	0
Prevotella buccae	Bacteria	Bacteroidetes	Bacteroidia	Bacteroidales	Prevotellaceae	Prevotella	Prevotella buccae	0	0	0	8e-05	8e-05	0	0	0	0	0	0	0	0	0	0	0	0	0	0	0	0	0	0	0.0094	0	0	0	0	0	0	0	0	0	0	0	0	0	0	0	0	0	0
Prevotella buccalis	Bacteria	Bacteroidetes	Bacteroidia	Bacteroidales	Prevotellaceae	Prevotella	Prevotella buccalis	0.0015	0	0	0.01277	0.00016	0	0	0.01848	0	0	0.00265	0.0053	0	0.01082	0	0.00572	0	0.01019	0	0.00765	0	0	0.00114	0.02368	0.00165	0	0.00441	0	0.00061	0	0.00616	0.00194	0	0	0.0024	0	0	0	0.01393	0.00798	0	0
Prevotella colorans	Bacteria	Bacteroidetes	Bacteroidia	Bacteroidales	Prevotellaceae	Prevotella	Prevotella colorans	0.01075	0	0	0.01149	0.00639	0	0	0.00112	0	0	0.01461	0.0011	0	0.01425	0	0.00403	0	0.0094	0	0.01849	0.00063	0	0.013	0.01781	0.00283	0	0.00255	0	0.00702	0	0.03947	0	0.00186	0	0.24904	0	0	0	0.00918	0.04716	0	0
Prevotella copri	Bacteria	Bacteroidetes	Bacteroidia	Bacteroidales	Prevotellaceae	Prevotella	Prevotella copri	0	0	0.00147	0	0	0	0	0	0	0	0	0	0	0	0	0	0	0	0	0	0	0	0	0	0	0	0	0	0	0	0	0	0	0	0	0	0	0	0	0	0	0
Prevotella corporis	Bacteria	Bacteroidetes	Bacteroidia	Bacteroidales	Prevotellaceae	Prevotella	Prevotella corporis	0	0	0	0	3e-05	0	0	0	0	0	0.00356	0	0	0.00064	0	9e-05	0	0.00096	0	0	0.0011	0	0.0001	0.11881	0.00043	0	0.00261	0	0	0	0	0	0	0	0	0	0	0	0	0.00353	0	0
Prevotella denticola	Bacteria	Bacteroidetes	Bacteroidia	Bacteroidales	Prevotellaceae	Prevotella	Prevotella denticola	0	0	0	0	8e-05	0	0	0	0	0	0	0	0	0	0	0	0	0	0	0	0.03635	0	0	0.06931	0	0	0	0	0	0	0	0	0	0	0	0	0	0	0	0	0	0
Prevotella disiens	Bacteria	Bacteroidetes	Bacteroidia	Bacteroidales	Prevotellaceae	Prevotella	Prevotella disiens	0.00012	0	0	0.00036	0.00745	0	0	0.00078	0	0	0.00059	0.0009	0	0.00328	0	0.00023	0	0.0078	0.00298	0	0	0	0.04557	0.01515	0.02151	0	0.00033	0.00168	0.00182	0	0.00016	0.00053	0.00828	0	0.00131	0	0	0	0.00058	0.00368	0	0
Prevotella fusca	Bacteria	Bacteroidetes	Bacteroidia	Bacteroidales	Prevotellaceae	Prevotella	Prevotella fusca	0	0	0	0	0	0	0	0	0	0	0	0	0	0	0	0	0	0	0	0	0	0	0	6e-05	0	0	0	0	0	0	0	0	0	0	0	0	0	0	0	0	0	0
Prevotella histicola	Bacteria	Bacteroidetes	Bacteroidia	Bacteroidales	Prevotellaceae	Prevotella	Prevotella histicola	0	0	0	0	8e-05	0	0	0	0	0	0	0	0	0	0	0	0	0	0	0	0	0	0.00118	7e-05	0	0	0	0	0	0	0	0	0	0	0	0	0	0	0	0	0	0
Prevotella ihumii	Bacteria	Bacteroidetes	Bacteroidia	Bacteroidales	Prevotellaceae	Prevotella	Prevotella ihumii	0	0	0	8e-05	0.00011	0	0	0.00057	0	0	0.00106	9e-05	0	0.00023	0	0.0002	0	0	0	0.00024	0	0	0.00042	0.0016	0.00031	0	0.0002	0	0	0	0.00041	0	0	0	0	0	0	0	0	0.0003	0	0
Prevotella jejuni	Bacteria	Bacteroidetes	Bacteroidia	Bacteroidales	Prevotellaceae	Prevotella	Prevotella jejuni	0	0	0	0	4e-05	0	0	0	0	0	0	0	0	0.00011	0	0	0	0	0	0	0	0	0.00019	7e-05	0	0	0	0	0	0	0	0	0	0	0	0	0	0	0	0.00023	0	0
Prevotella maculosa	Bacteria	Bacteroidetes	Bacteroidia	Bacteroidales	Prevotellaceae	Prevotella	Prevotella maculosa	0	0	0	0	0	0	0	0	0	0	0	0	0	0	0	0	0	0	0	0	0	0	0	6e-05	0	0	0	0	0	0	0	0	0	0	0	0	0	0	0	0	0	0
Prevotella melaninogenica	Bacteria	Bacteroidetes	Bacteroidia	Bacteroidales	Prevotellaceae	Prevotella	Prevotella melaninogenica	0.00015	0	0	0.00011	0.00022	0	0	0.00041	0	0	0.00014	0	0	0	0	0.00019	0	0	0.00025	0.00068	0	0	0	0.0006	0	0	0	0	0	0	0.04792	0	0	0	0	0	0	0	0	0.00081	0.00047	0
Prevotella multiformis	Bacteria	Bacteroidetes	Bacteroidia	Bacteroidales	Prevotellaceae	Prevotella	Prevotella multiformis	0	0	0	0	5e-05	0	0	0	0	0	0	0	0	0	0	0	0	0	0	0	0.02652	0	0	0.02145	0	0	0	0	0	0	0	0	0	0	0	0	0	0	0	0	0	0
Prevotella nigrescens	Bacteria	Bacteroidetes	Bacteroidia	Bacteroidales	Prevotellaceae	Prevotella	Prevotella nigrescens	0	0	0	0	0	0	0	0	0	0	0	0	0	0	0	0	0	0	0	0	0	0	0	0.00039	0	0	0	0	0	0	0	0	0	0	0	0	0	0	0	0	0	0
Prevotella oris	Bacteria	Bacteroidetes	Bacteroidia	Bacteroidales	Prevotellaceae	Prevotella	Prevotella oris	0	0	0	0	0.0001	0	0	0	0	0	0	0	0	0.00017	0	0	0	0	0	0	0	0	0	0.01135	0	0	0	0	0	0	0	0	0	0	0	0	0	0	0	0	0	0
Prevotella pallens	Bacteria	Bacteroidetes	Bacteroidia	Bacteroidales	Prevotellaceae	Prevotella	Prevotella pallens	0	0	0	0	0	0	0	0	0	0	0	0	0	0	0	0	0	0	0	0	0	0	0	0.00013	0	0	0	0	0	0	0	0	0	0	0	0	0	0	0	0	0	0
Prevotella salivae	Bacteria	Bacteroidetes	Bacteroidia	Bacteroidales	Prevotellaceae	Prevotella	Prevotella salivae	0	0	0	0	0	0	0	0	0	0	0	0	0	0	0	0	0	0	0	0	0	0	0.00016	6e-05	0	0	0	0	0	0	0	0	0	0	0	0	0	0	0	0	0	0
Prevotella scopos	Bacteria	Bacteroidetes	Bacteroidia	Bacteroidales	Prevotellaceae	Prevotella	Prevotella scopos	0	0	0	0	0	0	0	0	0	0	0	0	0	0	0	0	0	0	0	0	0	0	0	0	0	0	0	0	0	0	0.00023	0	0	0	0	0	0	0	0	0	0	0
Prevotella timonensis	Bacteria	Bacteroidetes	Bacteroidia	Bacteroidales	Prevotellaceae	Prevotella	Prevotella timonensis	0.05136	0	0	0.03186	0.00676	0	0	0.07736	0	0	0.12491	0.00685	0	0.00582	0	0.03075	0	0.05489	0.00103	0.00731	0.00033	0	0.00684	0.10978	0.08583	0	0.02283	0.0008	0.02327	0	0.01054	0.00237	0.00829	0	0.06876	0	0.00336	0	0.01049	0.05103	0	0.00443
Prevotella veroralis	Bacteria	Bacteroidetes	Bacteroidia	Bacteroidales	Prevotellaceae	Prevotella	Prevotella veroralis	0	0	0	0	0.00853	0	0	0	0	0	0	0	0	0	0	0	0	0	0	0	0	0	9e-05	0.00257	0	0	0	0	0	0	0	0	0	0	0	0	0	0	0	0	0	0
Cutibacterium acnes	Bacteria	Actinobacteria	Actinomycetia	Propionibacteriales	Propionibacteriaceae	Cutibacterium	Cutibacterium acnes	0	0	0	0	0	0	0	0	0	0	0	0	0	0	0	0	0	0	0	0	0.00068	0	0	0	0	0	0	0	0	0	0	0	0	0	0	0	0	0	0	0	0	0
Propionimicrobium lymphophilum	Bacteria	Actinobacteria	Actinomycetia	Propionibacteriales	Propionibacteriaceae	Propionimicrobium	Propionimicrobium lymphophilum	0	0	0	0	0	0	0	0	0	0	0	0	0	0	0	0	0	0.00786	0	0	0	0	0	0	0	0	0	0	0	0	0	0	0	0	0	0	0	0	0	0	0	0
Propionimicrobium_u_s	Bacteria	Actinobacteria	Actinomycetia	Propionibacteriales	Propionibacteriaceae	Propionimicrobium	Propionimicrobium_u_s	0	0	0	0	0	0	0	0	0	0	0	0	0	0	0	0	0	0.00741	0	0	0	0	0	0	0	0	0	0	0	0	0	0	0	0	0	0	0	0	0	0	0	0
Roseburia faecis	Bacteria	Firmicutes	Clostridia	Clostridiales	Lachnospiraceae	Roseburia	Roseburia faecis	0.00013	0.00227	0	0	0	0	0	0	0	0	0	0	0	0	0	0	0	0	0	0	0	0	0	0	0	0	0	0	0	0	0	0	0	0	0	0	0	0	0	0	0	0
Roseburia intestinalis	Bacteria	Firmicutes	Clostridia	Clostridiales	Lachnospiraceae	Roseburia	Roseburia intestinalis	0	0.00137	0	0	0	0	0	0	0	0	0	0	0	0	0	0	0	0	0	0	0	0	0	0	0	0	0	0	0	0	0	0	0	0	0	0	0	0	0	0	0	0
Roseburia_u_s	Bacteria	Firmicutes	Clostridia	Clostridiales	Lachnospiraceae	Roseburia	Roseburia_u_s	0	0.00199	0	0	0	0	0	0	0	0	0	0	0	0	0	0	0	0	0	0	0	0	0	0	0	0	0	0	0	0	0	0	0	0	0	0	0	0	0	0	0	0
Blautia obeum	Bacteria	Firmicutes	Clostridia	Clostridiales	Lachnospiraceae	Blautia	Blautia obeum	0	0.0005	0	0	0	0	0	0	0	0	0	0	0	0	0	0	0	0	0	0	0	0	0	0	0	0	0	0	0	0	0	0	0	0	0	0	0	0	0	0	0	0
Salmonella enterica	Bacteria	Proteobacteria	Gammaproteobacteria	Enterobacterales	Enterobacteriaceae	Salmonella	Salmonella enterica	0	0	0	0	0	0	0	0	0	0	0	0	0	0	0	0	0	0	0	0	0	0	0	0	0	0	0	0	0	0	0	6e-05	0	0	0	0	0	0	0	0	0	0
Shigella boydii	Bacteria	Proteobacteria	Gammaproteobacteria	Enterobacterales	Enterobacteriaceae	Shigella	Shigella boydii	0	0	0	0	0	0	0	0	0	0	0	0	0	0	0	0	0	0	0	0	0	0	0	0	0	0	0	0	0	0	0	0.00012	0	0	0	0	0	0	0	0	0	0
Shigella_u_s	Bacteria	Proteobacteria	Gammaproteobacteria	Enterobacterales	Enterobacteriaceae	Shigella	Shigella_u_s	0	0	0	0	0	0	0	0	0	0	0	0	0	0	0	0	0	0	0	0	0	0	0	0	0	0	0	0	0	0	0	0.00012	0	0	0	0	0	0	0	0	0	0
Shigella dysenteriae	Bacteria	Proteobacteria	Gammaproteobacteria	Enterobacterales	Enterobacteriaceae	Shigella	Shigella dysenteriae	0	0	0	0	0	0	0	0	0	0	0	0	0	0	0	0	0	0	0	0	0	0	0	0	0	0	0	0	0	0	0	0.00014	0	0	0	0	0	0	0	0	0	0
Shigella flexneri	Bacteria	Proteobacteria	Gammaproteobacteria	Enterobacterales	Enterobacteriaceae	Shigella	Shigella flexneri	0	0	0	0	0	0	0	0	0	0	0	0	0	0	0	0	0	0	0	0	0	0	0	0	0	0	0	0	0	0	0	0.00027	0	0	0	0	0	0	0	0	0	0
Shigella sonnei	Bacteria	Proteobacteria	Gammaproteobacteria	Enterobacterales	Enterobacteriaceae	Shigella	Shigella sonnei	0	0	0	0	0	0	0	0	0	0	0	0	0	0	0	0	0	0	0	0	0	0	0	0	0	0	0	0	0	0	0	7e-05	0	0	0	0	0	0	0	0	0	0
Shuttleworthia satelles	Bacteria	Firmicutes	Clostridia	Clostridiales	Lachnospiraceae	Shuttleworthia	Shuttleworthia satelles	0	0	0	0	0	0	0	0	0	0	0	0	0	0	0	0	0	0	0	0	0	0	0	0.00053	0	0	0	0	0	0	0	0	0	0	0	0	0	0	0	0	0	0
Shuttleworthia_u_s	Bacteria	Firmicutes	Clostridia	Clostridiales	Lachnospiraceae	Shuttleworthia	Shuttleworthia_u_s	0	0	0	0	0	0	0	0	0	0	0	0	0	0	0	0	0	0	0	0	0	0	0	0.00054	0	0	0	0	0	0	0	0	0	0	0	0	0	0	0	0	0	0
Slackia exigua	Bacteria	Actinobacteria	Coriobacteriia	Eggerthellales	Eggerthellaceae	Slackia	Slackia exigua	0	0	0	0	0.00499	0	0	0	0	0	0	0	0	0.00012	0	0.00011	0	0	0	0	0	0	0.00038	0.0067	0	0	0	0	0	0	0	0	0	0	0	0	0	0	0	0	0	0
Slackia_u_s	Bacteria	Actinobacteria	Coriobacteriia	Eggerthellales	Eggerthellaceae	Slackia	Slackia_u_s	0	0	0	0	0.00523	0	0	0	0	0	0	0	0	0.00013	0	0.00012	0	0	0	0	0	0	0.00039	0.00698	0	0	0	0	0	0	0	0	0	0	0	0	0	0	0	0	0	0
Sneathia amnii	Bacteria	Fusobacteria	Fusobacteriia	Fusobacteriales	Leptotrichiaceae	Sneathia	Sneathia amnii	0.00985	0	0	0.00808	0	0	0	0	0	0.00107	0.02757	0.00267	0	0.0007	0	0.01015	0	0	0	0.00116	0	0	0.38192	0	0.03093	0	0.00098	0	0.00585	0	0.00734	0	0	0	0	0	0.00129	0	0.0213	0.02001	0.0003	0.00621
Sneathia sanguinegens	Bacteria	Fusobacteria	Fusobacteriia	Fusobacteriales	Leptotrichiaceae	Sneathia	Sneathia sanguinegens	0.00146	0	0	0.00579	0	0	0	0	0	0	0.00447	0.0021	0	0.0007	0	0.00067	0	0	0.01596	0.00574	0	0	0	0	0.00036	0	0	0	0	0	0.0013	0	0	0	0	0	0	0	0.00178	0.00118	0.00082	0
Solobacterium moorei	Bacteria	Firmicutes	Erysipelotrichia	Erysipelotrichales	Erysipelotrichaceae	Solobacterium	Solobacterium moorei	0	0	0	0	0.00038	0	0	0	0	0	0	0	0	0	0	0	0	0	0	0	0	0	0.00013	0.00805	0	0	0	0	0	0	0	0	0	0	0	0	0	0	0	0	0	0
Staphylococcus_u_s	Bacteria	Firmicutes	Bacilli	Bacillales	Staphylococcaceae	Staphylococcus	Staphylococcus_u_s	0	0	0	0	0	0	0	0	0	0	0	0	0	0	0	0	0	0	0	0	0	0	0	0	0	0	0	0	0	0	0	0	0	0	0	0	0	0	0	0	0	0
Streptococcus_u_s	Bacteria	Firmicutes	Bacilli	Lactobacillales	Streptococcaceae	Streptococcus	Streptococcus_u_s	0	0.00128	0.01245	0	0.00075	0.00539	0	0	0	0	0.00016	0	0.00065	8e-05	0	0	0	0.00364	0	0	0	0	0	0.00023	0	0	0	0	0	0.00096	0.00459	0.00022	0	0	0	0.00319	0	0	0	0	0	0
Streptococcus agalactiae	Bacteria	Firmicutes	Bacilli	Lactobacillales	Streptococcaceae	Streptococcus	Streptococcus agalactiae	0	0	0	0	0	0	0	0	0	0	0	0	0	0	0	0	0	0	0	0	0	0	0	0.00149	0	0	0	0	0	0	0	0	0	0	0	0	0	0	0	0	0	0
Streptococcus anginosus	Bacteria	Firmicutes	Bacilli	Lactobacillales	Streptococcaceae	Streptococcus	Streptococcus anginosus	0	0	0.01418	0	0	0	0.01224	0	0	0	0	0	0	0	0	0	0	0	0	0	0	0	0	0	0	0	0	0	0	0	0.00016	0	0	0	0	0	0	0	0	0	0	0
Streptococcus mitis	Bacteria	Firmicutes	Bacilli	Lactobacillales	Streptococcaceae	Streptococcus	Streptococcus mitis	0	0	0	0	0	0	0.00124	0	0	0	0	0	0	0	0	0	0	0	0	0	0	0	0	0	0	0	0	0	0	0	0	0	0	0	0	0	0	0	0	0	0	0
Streptococcus pasteurianus	Bacteria	Firmicutes	Bacilli	Lactobacillales	Streptococcaceae	Streptococcus	Streptococcus pasteurianus	0	0	0	0	0	0	0	0	0	0	0	0	0	0	0	0	0	0	0	0	0	0	0	0	0	0	0	0	0	0	0	0	0	0	0	0	0	0	0	0	0	0
Sutterella_u_s	Bacteria	Proteobacteria	Betaproteobacteria	Burkholderiales	Sutterellaceae	Sutterella	Sutterella_u_s	0	0.00049	0	0	0	0	0	0	0	0	0	0	0	0	0	0	0	0	0	0	0	0	0	0	0	0	0	0	0	0	0	0	0	0	0	0	0	0	0	0	0	0
Sutterella wadsworthensis	Bacteria	Proteobacteria	Betaproteobacteria	Burkholderiales	Sutterellaceae	Sutterella	Sutterella wadsworthensis	0	0	0	0	0	0	0	0	0	0	0	0	0	0	0	0.00103	0	0	0	0	0	0	0	0	0	0	0	0	0	0	0	0	0	0	0	0	0	0	0	0.00049	0	0
Trueperella_u_s	Bacteria	Actinobacteria	Actinomycetia	Actinomycetales	Actinomycetaceae	Trueperella	Trueperella_u_s	0	0	0	0	0	0	0	0	0	0	0	0	0	0	0	0	0	0.00032	0	0	0	0	0	0	0	0	0	0	0	0	0	0	0	0	0	0	0	0	0	0	0	0
Ureaplasma_u_s	Bacteria	Tenericutes	Mollicutes	Mycoplasmatales	Mycoplasmataceae	Ureaplasma	Ureaplasma_u_s	0	0	0	8e-05	0	0	0	0	0	0	0	0	0	0	0	0	0	0	0	0	0	0	0	0	0	0	0.00036	0	0	0	0	0	0	0	0	0	0	0	0	0	0	0
Ureaplasma parvum	Bacteria	Tenericutes	Mollicutes	Mycoplasmatales	Mycoplasmataceae	Ureaplasma	Ureaplasma parvum	8e-05	0	0	0	0	0	0	0	0	0	0	0	0	0.00061	0	0	0	0	0	0	0.00228	0	0.00226	0	0	0	0	0	0	0	0	0.00037	0	0.00674	0.00067	0	0.00184	0.00696	0	0	0	0
Ureaplasma urealyticum	Bacteria	Tenericutes	Mollicutes	Mycoplasmatales	Mycoplasmataceae	Ureaplasma	Ureaplasma urealyticum	0	0	0.0123	0	0.00163	0	0	0	0	0	0	0	0	0	0	0	0.00019	0.0072	0	0	0	0	0	0	0	0	0	0	0	0	0	0	0	0	0	0	0	0	0	0	0	0
Urinicoccus massiliensis	Bacteria	Firmicutes	Tissierellia	Tissierellales	Peptoniphilaceae	Urinicoccus	Urinicoccus massiliensis	0	0	0	0	0	0	0	0	0	0	0	0	0	0	0	0	0	0	0	0	0	0	0	0.0001	0	0	0	0	0	0	0	0	0	0	0	0	0	0	0	0	0	0
Varibaculum cambriense	Bacteria	Actinobacteria	Actinomycetia	Actinomycetales	Actinomycetaceae	Varibaculum	Varibaculum cambriense	0	0	0	0	0	0	0	0	0	0	0	0	0	0	0	0	0	0.00071	0	0	0	0	0	6e-05	0	0	0	0	0	0	0	0	0	0	0	0	0	0	0	0	0	0
Varibaculum massiliense	Bacteria	Actinobacteria	Actinomycetia	Actinomycetales	Actinomycetaceae	Varibaculum	Varibaculum massiliense	0	0	0	0	0	0	0	0	0	0	0	0	0	0	0	0	0	0.01481	0	0	0	0	0	0	0	0	0	0	0	0	0	0	0	0	0	0	0	0	0	0	0	0
Veillonella_u_s	Bacteria	Firmicutes	Negativicutes	Veillonellales	Veillonellaceae	Veillonella	Veillonella_u_s	0	0	0	0	0	0	0	0	0	0	0	0	0	0	0	0	0	0	0	0	0	0	0.0007	0	0	0	0	0	0	0	0	0	0	0	0	0	0	0	0	0	0	0
Veillonella montpellierensis	Bacteria	Firmicutes	Negativicutes	Veillonellales	Veillonellaceae	Veillonella	Veillonella montpellierensis	0	0	0	0	0	0	0.00105	0	0	0	0	7e-05	0	0	0	0	0	0	0	0	0.00031	0	0.23037	0.00037	0	0	0	0	0	0	0	0	0	0	0.00991	0	0	0.00057	0	0	0	0
								0.99998	0.99999	1	1	0.99997	1	0.99999	0.99998	0.99999	1	1	0.99999	0.99999	1	1.00001	0.99999	1	1.00001	1	0.99999	1.00001	1	0.99999	0.99997	1.00002	1	1	1.00001	0.99999	1	1	0.99998	1.00003	1.00001	0.99998	0.99999	1.00001	1.00001	1.00003	1.00001	1	0.99999
[truncated: 8 more columns]

## Sheet: Read statistics
Name	Reads Total
P005	42554955
P009	20822232
P018	32963879
P003	87027474
P016	35431995
P002	25116347
P004	31134992
P019	79617052
T001	63645694
T002	67209390
P006	46530192
P013	57071062
P011	76272650
P014	42062565
P012	56802062
P007	25572738
P008	36760887
P015	21358938
P017	44064275
P001	50733730
P010	16819835
P051	17127280
P035	15241684
P041	15015066
P048	37883700
P039	32371274
P054	46068472
P036	16586910
P053	25454496
P021	45523112
P026	18513074
P027	55799684
P043	25962894
P049	45221124
P030	22582380
P042	25236562
P044	44374276
P046	32561852
P031	46262154
P052	41049808
P050	37564036
P045	7404068
P022	51173286
P047	38666622
P034	32852992
P024	31056214
P020	106219012
P029	35260354
P025	15947748
	106219012	Maximum read count
	7404068	Minimum read count
	36760887	Median read count
	39276593	Average read count
